# Supplementary material for: Genetic Modulation of Mercury Exposure on Perinatal and Birth Outcomes: A Systematic Review and Meta-Analysis of Gene-Environment Interactions
Source: J Xenobiot. 2026 Feb 6;16(1):28. doi: 10.3390/jox16010028 (PMC12921806; doi:10.3390/jox16010028)
Supplement: Supplementary file 1 [file jox-16-00028-s001.zip]

Archive with 4 entries (4 files):
- jox-4098527-supplementary.pdf
- Supplementary File S1_Scopus Search.csv
- Supplementary File S2_PubMed Search.csv
- Supplementary File S3_ScienceDirect Search.csv
