# Supplementary material for: Genetic Modulation of Mercury Exposure on Perinatal and Birth Outcomes: A Systematic Review and Meta-Analysis of Gene-Environment Interactions
Source: J Xenobiot. 2026 Feb 6;16(1):28. doi: 10.3390/jox16010028 (PMC12921806; doi:10.3390/jox16010028)
Supplement: Supplementary file 1 [file jox-16-00028-s001.zip › Supplementary File S1_Scopus Search.csv]

Authors	Author full names	Author(s) ID	Title	Year	Source title	Volume	Issue	Art. No.	Page start	Page end	DOI	Link	Document Type	Publication Stage	Source	EID	Note
Lozano, M.; Soler-Blasco, R.; Ballester, F.; Gützkow, K.B.; Brantsæter, A.L.; Karachaliou, M.; Stephanou, E.G.; Symvoulakis, E.K.; Gražulevičieně, R.; Andrušaityte, S.; Dědelě, A.; Yang, T.C.; McEachan, R.R.C.; Wright, J.; Heude, B.; Yuan, W.L.; Vrijheid, M.; Maitre, L.; Stratakis, N.; Thomsen, C.; Nawrot, T.; Broberg, K.; Llop, S.	Lozano, Manuel (57194349265); Soler-Blasco, Raquel (57204167948); Ballester, Ferran (21734387700); Gützkow, Kristine Bjerve (6507512072); Brantsæter, Anne Lise (57216639180); Karachaliou, Marianna (55232873500); Stephanou, Euripides G. (7004049666); Symvoulakis, Emmanouil K. (12784870500); Gražulevičieně, Regina I. (55956453500); Andrušaityte, Sandra (56106390400); Dědelě, Audrius (38661070800); …	57194349265; 57204167948; 21734387700; 6507512072; 57216639180; 55232873500; 7004049666; 12784870500; 55956453500; 56106390400; 38661070800; 57189076730; 14121711900; 55326471100; 58358347300; 57210927091; 6603357596; 56263123000; 55091526600; 15832890200; 6701621197; 7003501648; 57205729195	Association of pre-and postnatal mercury exposure with cardiometabolic risk factors in children: the role of the telomere length and telomerase reverse transcriptase polymorphisms	2025	Environment International	205		109880			10.1016/j.envint.2025.109880	https://www.scopus.com/inward/record.uri?eid=2-s2.0-105021079220&doi=10.1016%2Fj.envint.2025.109880&partnerID=40&md5=5fabb19476d8c4fb1a898c47b5181e9c	Article	Final	Scopus	2-s2.0-105021079220
Rahmah, N.D.; Pramono, A.; Muniroh, M.	Rahmah, Nadya Diena (57225076767); Pramono, Adriyan (56825779200); Muniroh, Muflihatul (56114674300)	57225076767; 56825779200; 56114674300	Interrelation between prenatal mercury-selenium exposure and glutathione gene polymorphism: impact on growth and development in children	2025	Reviews on Environmental Health	40	3		591	601	10.1515/reveh-2024-0169	https://www.scopus.com/inward/record.uri?eid=2-s2.0-105001722185&doi=10.1515%2Freveh-2024-0169&partnerID=40&md5=595ce2fe9f920f69e7e58ce42e267b07	Review	Final	Scopus	2-s2.0-105001722185
Bennekou, S.H.; Allende, A.; Bearth, A.; Casacuberta, J.; Castle, L.; Čoja, T.; Crépet, A.; Hoogenboom, R.; Knutsen, H.; Lambré, C.; Nielsen, S.S.; Turck, D.; Civera, A.V.; Villa, R.; Zorn, H.; Castenmiller, J.; Cheyns, K.; Darney, K.; Gilbert, M.; Leblanc, J.-C.; Meyer, H.; Ntzani, E.; Paparella, M.; Vinceti, M.; Wallace, H.; Anastassiadou, M.; Bastaki, M.; Cattaneo, I.; Greco, L.; Lanzoni, A.; …	Bennekou, Susanne Hougaard (56500662300); Allende, Ana (35228626200); Bearth, Angela (55816901800); Casacuberta, Josep Maria (6603890809); Castle, Laurence (7005886953); Čoja, Tamara (57209539730); Crépet, Amélie (8571362000); Hoogenboom, Ron (60056463800); Knutsen, Katrine Helle (36641219700); Lambré, Claude (57206858723); Nielsen, Søren Saxmose (7402454704); Turck, Dominique D. (7102357517); Ci…	56500662300; 35228626200; 55816901800; 6603890809; 7005886953; 57209539730; 8571362000; 60056463800; 36641219700; 57206858723; 7402454704; 7102357517; 57208721833; 60056463900; 57206858997; 6602767158; 15059964800; 57202112867; 60055994200; 24174614600; 60056148700; 57193516858; 7102671267; 6701585191; 57203627882; 57206857101; 56090427300; 57750961800; 57206842256; 57189019277; 57204158443; 6506…	Updated consumer risk assessment of fluoride in food and drinking water including the contribution from other sources of oral exposure	2025	EFSA Journal	23	7	e9478			10.2903/j.efsa.2025.9478	https://www.scopus.com/inward/record.uri?eid=2-s2.0-105013780037&doi=10.2903%2Fj.efsa.2025.9478&partnerID=40&md5=a5d5e7ee36cacd31ff3063fd13a6592a	Article	Final	Scopus	2-s2.0-105013780037
Abou Assi, A.; Armand, M.; Sarté, C.; Tafflet, M.; Yuan, W.L.; Peyre, H.; Charles, M.-A.; Heude, B.; Bernard, J.Y.	Abou Assi, Aline (59211383500); Armand, Martine (7006049852); Sarté, Catherine (57573674900); Tafflet, Muriel (35263255200); Yuan, Wenlun (57210927091); Peyre, Hugo (35782457900); Charles, Marie Aline (35601850500); Heude, Barbara (58358347300); Bernard, Jonathan Y. (55549182400)	59211383500; 7006049852; 57573674900; 35263255200; 57210927091; 35782457900; 35601850500; 58358347300; 55549182400	Patterns of perinatal exposure to PUFAs and child neurodevelopment: evidence from Mendelian randomization using FADS cluster variants	2025	American Journal of Clinical Nutrition	122	1		235	243	10.1016/j.ajcnut.2025.03.014	https://www.scopus.com/inward/record.uri?eid=2-s2.0-105009105937&doi=10.1016%2Fj.ajcnut.2025.03.014&partnerID=40&md5=44408e94269c46d7d5e699f9c8748fc6	Article	Final	Scopus	2-s2.0-105009105937
Wang, B.M.; Mills, Z.; Jones, H.F.; Montgomery, J.M.; Lee, K.Y.	Wang, Bonnie M. (59902216500); Mills, Zoë B. (58120669400); Jones, Hannah F. (57198997381); Montgomery, Johanna M. (7402006959); Lee, Kevin Y. (56101423500)	59902216500; 58120669400; 57198997381; 7402006959; 56101423500	Presymptomatic Biological, Structural, and Functional Diagnostic Biomarkers of Autism Spectrum Disorder	2025	Journal of Neurochemistry	169	5	e70088			10.1111/jnc.70088	https://www.scopus.com/inward/record.uri?eid=2-s2.0-105005441961&doi=10.1111%2Fjnc.70088&partnerID=40&md5=694858e95fc48d6042c1cab7d1b2c47d	Review	Final	Scopus	2-s2.0-105005441961
Koch, K.; Schlüppmann, K.; Hüsken, S.; Stark, L.M.; Förster, N.; Masjosthusmann, S.; Klose, J.; Dönmez, A.; Fritsche, E.	Koch, Katharina (56810367700); Schlüppmann, Kevin (58283764300); Hüsken, Saskia (58100214300); Stark, Louisa Merit (59706492600); Förster, Nils (57223191852); Masjosthusmann, Stefan (56736882800); Klose, Jördis (57202070892); Dönmez, Arif (57537528100); Fritsche, Ellen (12797288200)	56810367700; 58283764300; 58100214300; 59706492600; 57223191852; 56736882800; 57202070892; 57537528100; 12797288200	Nuclear hormone receptors control fundamental processes of human fetal neurodevelopment: Basis for endocrine disruption assessment	2025	Environment International	198		109400			10.1016/j.envint.2025.109400	https://www.scopus.com/inward/record.uri?eid=2-s2.0-105000873129&doi=10.1016%2Fj.envint.2025.109400&partnerID=40&md5=4cc1a69a6a21bcf14a99ff43730d2f88	Article	Final	Scopus	2-s2.0-105000873129
Zwolak, I.	Zwolak, Iwona (35207865800)	35207865800	Disentangling the role of selenium in antagonizing the toxicity of arsenic and cadmium	2025	Archives of Toxicology	99	2	922481	513	540	10.1007/s00204-024-03918-9	https://www.scopus.com/inward/record.uri?eid=2-s2.0-85217483109&doi=10.1007%2Fs00204-024-03918-9&partnerID=40&md5=cc65751528715e7fc5bfd3290aa356f0	Review	Final	Scopus	2-s2.0-85217483109
Shu, L.; Yang, G.; Liu, S.; Huang, N.; Wang, R.; Yang, M.; Chen, C.	Shu, Lin (59495553800); Yang, Guiling (55273134300); Liu, Shufang (55724721400); Huang, Nan (58221992500); Wang, Ruike (57223336507); Yang, Mengxue (58760697900); Chen, Chen (56080499300)	59495553800; 55273134300; 55724721400; 58221992500; 57223336507; 58760697900; 56080499300	A comprehensive review on arsenic exposure and risk assessment in infants and young children diets: Health implications and mitigation interventions in a global perspective	2025	Comprehensive Reviews in Food Science and Food Safety	24	1	e70063			10.1111/1541-4337.70063	https://www.scopus.com/inward/record.uri?eid=2-s2.0-85213691092&doi=10.1111%2F1541-4337.70063&partnerID=40&md5=f08f9be465473df4d8f3751f82266c64	Review	Final	Scopus	2-s2.0-85213691092
Palir, N.; Stajnko, A.; Mazej, D.; France-Štiglic, A.; Rosolen, V.; Mariuz, M.; Ronfani, L.; Snoj-Tratnik, J.; Runkel, A.A.; Tursunova, V.; Marc, J.; Prpić, I.; Špirić, Z.; Barbone, F.; Horvat, M.; Falnoga, I.	Palir, Neža (57194153340); Stajnko, Anja (56437727100); Mazej, Darja (8790174700); France-Štiglic, Alenka (56403432900); Rosolen, Valentina (24765444600); Mariuz, Marika (44961486500); Ronfani, Luca (6602565620); Snoj-Tratnik, Janja (24823149900); Runkel, Agneta Annika (57209885379); Tursunova, Veronika (58955396400); Marc, Janja (7006701288); Prpić, Igor (7006622053); Špirić, Zdravko (6508365794…	57194153340; 56437727100; 8790174700; 56403432900; 24765444600; 44961486500; 6602565620; 24823149900; 57209885379; 58955396400; 7006701288; 7006622053; 6508365794; 56005414900; 7004953937; 6601956193	Maternal APOE ε2 as a possible risk factor for elevated prenatal Pb levels	2024	Environmental Research	260		119583			10.1016/j.envres.2024.119583	https://www.scopus.com/inward/record.uri?eid=2-s2.0-85198532100&doi=10.1016%2Fj.envres.2024.119583&partnerID=40&md5=c2d4ba90f1c6e769c392d3ab4ae1dec0	Article	Final	Scopus	2-s2.0-85198532100
Duo, Y.; Han, L.; Yang, Y.; Wang, Z.; Wang, L.; Chen, J.; Xiang, Z.; Yoon, J.; Luo, G.; Tang, B.Z.	Duo, Yanhong (57192160768); Han, Lei (56416900000); Yang, Yaoqiang (58121025400); Wang, Zhifeng (57221264109); Wang, Lirong (55659892800); Chen, Jingyi (59361212700); Xiang, Zhongyuan (36143436100); Yoon, Juyoung (7403587371); Luo, Guanghong (57212173064); Tang, Ben Zhong (55701833100)	57192160768; 56416900000; 58121025400; 57221264109; 55659892800; 59361212700; 36143436100; 7403587371; 57212173064; 55701833100	Aggregation-Induced Emission Luminogen: Role in Biopsy for Precision Medicine	2024	Chemical Reviews	124	20		11242	11347	10.1021/acs.chemrev.4c00244	https://www.scopus.com/inward/record.uri?eid=2-s2.0-85205945457&doi=10.1021%2Facs.chemrev.4c00244&partnerID=40&md5=74b6aeaf86bd086cbf1b37ee7bcb6ad3	Review	Final	Scopus	2-s2.0-85205945457
Shorey-Kendrick, L.E.; Davis, B.; Gao, L.; Park, B.; Vu, A.; Morris, C.D.; Breton, C.V.; Fry, R.; Garcia, E.; Schmidt, R.J.; Michael O’Shea, T.; Tepper, R.S.; McEvoy, C.T.; Spindel, E.R.	Shorey-Kendrick, Lyndsey E. (56527184800); Davis, Brett A. (57212037299); Gao, Lina (57202572847); Park, Byung S. (7402834719); Vu, Annette (57224553548); Morris, Cynthia D. (7401472391); Breton, Carrie V. (57210384450); Fry, Rebecca C. (8044629400); Garcia, Erika L. (55523506700); Schmidt, Rebecca J. (57765488700); Michael O’Shea, T. (57203902485); Tepper, Robert S. (7102494297); McEvoy, Cindy T…	56527184800; 57212037299; 57202572847; 7402834719; 57224553548; 7401472391; 57210384450; 8044629400; 55523506700; 57765488700; 57203902485; 7102494297; 7005685220; 7006851930	Development and Validation of a Novel Placental DNA Methylation Biomarker of Maternal Smoking during Pregnancy in the ECHO Program	2024	Environmental Health Perspectives	132	6	67005			10.1289/EHP13838	https://www.scopus.com/inward/record.uri?eid=2-s2.0-85196586100&doi=10.1289%2FEHP13838&partnerID=40&md5=f48ff5a1aee8822eeef6cdecad0d5cac	Article	Final	Scopus	2-s2.0-85196586100
Tindula, G.; Mukherjee, S.K.; Ekramullah, S.M.; Arman, D.M.; Islam, J.; Biswas, S.K.; Warf, B.C.; Christiani, D.C.; Lemos, B.; Liang, L.; Cardenas, A.; Mazumdar, M.	Tindula, Gwen N. (55777053600); Mukherjee, Sudipta Kumer (57226465847); Ekramullah, Sheikh Muhammad (57226462814); Arman, Dewan Muhammad (57226478258); Islam, Joynul (57226477585); Biswas, Subrata Kumar (8523109000); Warf, Benjamin Curtis (35270811000); Christiani, David C. (35397343500); Lemos, Bernardo (6602147042); Liang, Liming (57216597824); Cardenas, Andrès (55315594400); Mazumdar, Maitreyi…	55777053600; 57226465847; 57226462814; 57226478258; 57226477585; 8523109000; 35270811000; 35397343500; 6602147042; 57216597824; 55315594400; 22634732200	Parental arsenic exposure and tissue-specific DNA methylation in Bangladeshi infants with spina bifida	2024	Epigenetics	19	1	2416345			10.1080/15592294.2024.2416345	https://www.scopus.com/inward/record.uri?eid=2-s2.0-85206794488&doi=10.1080%2F15592294.2024.2416345&partnerID=40&md5=0330ed8139e03521e935ef72158414c5	Article	Final	Scopus	2-s2.0-85206794488
Riddick, D.S.	Riddick, David S. (7006820576)	7006820576	Canadian Content in the Pages of Drug Metabolism and Disposition: A Comprehensive Historical Analysis	2024	Drug Metabolism and Disposition	52	1		1	18	10.1124/dmd.123.001517	https://www.scopus.com/inward/record.uri?eid=2-s2.0-85186390155&doi=10.1124%2Fdmd.123.001517&partnerID=40&md5=943bd4d254a2435765ce86fc4c648313	Review	Final	Scopus	2-s2.0-85186390155
Lismer, A.; Shao, X.; Dumargne, M.-C.; Lafleur, C.; Lambrot, R.; Chan, D.; Toft, G.; Bonde, J.P.; MacFarlane, A.J.; Bornman, R.; Aneck-Hahn, N.; Patrick, S.; Bailey, J.M.; De Jager, C.; Dumeaux, V.; Trasler, J.M.; Kimmins, S.	Lismer, Ariane (57219974457); Shao, Xiaojian (35280890300); Dumargne, Marie Charlotte (56146213700); Lafleur, Christine Isabelle (55612979700); Lambrot, Romain (6504798876); Chan, Donovan (36921955200); Toft, Gunnar Vase (6603943047); Bonde, Jens Peter Ellekilde (7005973020); MacFarlane, Amanda J. (35242716200); Bornman, Riana M.S. (57211811302); Aneck-Hahn, Natalie Hildegard (8672440400); Patric…	57219974457; 35280890300; 56146213700; 55612979700; 6504798876; 36921955200; 6603943047; 7005973020; 35242716200; 57211811302; 8672440400; 35784734800; 7404351227; 7005976368; 6507608734; 7006214695; 6701637162	The Association between Long-Term DDT or DDE Exposures and an Altered Sperm Epigenome—a Cross-Sectional Study of Greenlandic Inuit and South African VhaVenda Men	2024	Environmental Health Perspectives	132	1				10.1289/EHP12013	https://www.scopus.com/inward/record.uri?eid=2-s2.0-85183686329&doi=10.1289%2FEHP12013&partnerID=40&md5=e80d4ab6f161fac08fecfe13d604b702	Article	Final	Scopus	2-s2.0-85183686329
Schrenk, D.; Bignami, M.; Bodin, L.; Chipman, J.K.; del Mazo, J.; Grasl-Kraupp, B.; Hogstrand, C.; Hoogenboom, L.; Leblanc, J.-C.; Nebbia, C.S.; Nielsen, E.; Ntzani, E.; Petersen, A.; Sand, S.; Vleminckx, C.; Wallace, H.; Barregard, L.; Benford, D.; Broberg, K.; Dogliotti, E.; Fletcher, T.; Rylander, L.; Cortiñas Abrahantes, J.C.; Gómez-Ruiz, J.Á.; Steinkellner, H.; Tauriainen, T.; Schwerdtle, T.	Schrenk, Dieter F. (7006564944); Bignami, Margherita (59802457000); Bodin, Laurent (7006459083); Chipman, James Kevin (7004915374); del Mazo, Jesús D. (7004037145); Grasl-Kraupp, Bettina (7004669192); Hogstrand, Christer (7005916311); Hoogenboom, Laurentius (Ron) (57206843973); Leblanc, Jean Charles (24174614600); Nebbia, Carlo Stefano (7004722194); Nielsen, Elsa Ebbesen (57192233902); Ntzani, Ev…	7006564944; 59802457000; 7006459083; 7004915374; 7004037145; 7004669192; 7005916311; 57206843973; 24174614600; 7004722194; 57192233902; 57193516858; 7202330543; 7003905447; 57191363661; 57203627882; 55953218700; 7006325325; 7003501648; 7006658824; 7102856530; 7004132556; 6508023834; 57225811148; 57206859038; 58827660200; 6506638776	Update of the risk assessment of inorganic arsenic in food	2024	EFSA Journal	22	1	e8488			10.2903/j.efsa.2024.8488	https://www.scopus.com/inward/record.uri?eid=2-s2.0-85182854904&doi=10.2903%2Fj.efsa.2024.8488&partnerID=40&md5=0c1904c48653107cb17db5ca7b780159	Article	Final	Scopus	2-s2.0-85182854904
Mouliou, D.S.	Mouliou, Dimitra S. (57221915877)	57221915877	C-Reactive Protein: Pathophysiology, Diagnosis, False Test Results and a Novel Diagnostic Algorithm for Clinicians	2023	Diseases	11	4	132			10.3390/diseases11040132	https://www.scopus.com/inward/record.uri?eid=2-s2.0-85180185896&doi=10.3390%2Fdiseases11040132&partnerID=40&md5=213696206814a99ca6f26e912ba212d9	Review	Final	Scopus	2-s2.0-85180185896
Verscheure, E.; Stierum, R.; Schlünssen, V.; Würtz, A.M.; Vanneste, D.; Kogevinas, M.; Harding, B.N.; Broberg, K.; Zienolddiny-Narui, S.; Samulin-Erdem, J.S.; Das, M.K.; Makris, K.C.; Konstantinou, C.; Andrianou, X.; Dekkers, S.; Morris, L.; Pronk, A.; Godderis, L.; Ghosh, M.	Verscheure, Eline (57218616646); Stierum, Rob H. (6701685918); Schlünssen, Vivi (6701351617); Würtz, Anne Mette Lund (55341843500); Vanneste, Dorian (57762310600); Kogevinas, Manolis (57204080924); Harding, Barbara N. (57200880057); Broberg, Karin E. (7003501648); Zienolddiny-Narui, Shan (57713245900); Samulin-Erdem, Johanna (56045911600); Das, Mrinal K. (56421223500); Makris, Konstantinos C. (65…	57218616646; 6701685918; 6701351617; 55341843500; 57762310600; 57204080924; 57200880057; 7003501648; 57713245900; 56045911600; 56421223500; 6506570505; 57210860465; 36514085200; 55927386400; 57219796856; 23036274500; 8760618100; 57209634704	Characterization of the internal working-life exposome using minimally and non-invasive sampling methods - a narrative review	2023	Environmental Research	238		117001			10.1016/j.envres.2023.117001	https://www.scopus.com/inward/record.uri?eid=2-s2.0-85172252063&doi=10.1016%2Fj.envres.2023.117001&partnerID=40&md5=80382075063d1180bf66ba041e89f1a9	Review	Final	Scopus	2-s2.0-85172252063
Vázquez-Cervantes, G.I.; González-Esquivel, D.F.; Ramírez-Ortega, D.; Blanco-Ayala, T.; Ramos-Chavez, L.A.; López-López, H.E.; Salazar, A.; Flores, I.; Pineda, B.; Gómez-Manzo, S.; Pérez de la Cruz, V.	Vázquez-Cervantes, Gustavo Ignacio (55293688500); González-Esquivel, Dinora F. (6602742023); Ramírez-Ortega, Daniela (56781420200); Blanco-Ayala, Tonali (53663314400); Ramos-Chavez, Lucio A. (56367282600); López-López, Humberto Emanuel (58690688100); Salazar, Alelí (56133481700); Flores, Itamar (58250186200); Pineda, Benjamin (6602946227); Gómez-Manzo, Saúl (56002695900); Pérez de la Cruz, Veróni…	55293688500; 6602742023; 56781420200; 53663314400; 56367282600; 58690688100; 56133481700; 58250186200; 6602946227; 56002695900; 57211536347	Mechanisms Associated with Cognitive and Behavioral Impairment Induced by Arsenic Exposure	2023	Cells	12	21	2537			10.3390/cells12212537	https://www.scopus.com/inward/record.uri?eid=2-s2.0-85176387386&doi=10.3390%2Fcells12212537&partnerID=40&md5=2391c8126754aa4ef554a4a98894ae6c	Review	Final	Scopus	2-s2.0-85176387386
Soler-Blasco, R.; Llop, S.; Riutort-Mayol, G.; Lozano, M.; Vallejo-Ortega, J.; Murcia, M.; Ballester, F.; Irizar, A.; Andiarena, A.; Fernandez‑Jimenez, N.; Braeuer, S.; Harari, F.	Soler-Blasco, Raquel (57204167948); Llop, Sabrina (57205729195); Riutort-Mayol, Gabriel (55344202300); Lozano, Manuel (57194349265); Vallejo-Ortega, Jorge (58678416100); Murcia, Mario (23098078600); Ballester, Ferran (21734387700); Irizar, Amaia (57205663344); Andiarena, Ainara (56880297500); Fernandez‑Jimenez, Nora (36645988700); Braeuer, Simone (56367678000); Harari, Florencia (6503883186)	57204167948; 57205729195; 55344202300; 57194349265; 58678416100; 23098078600; 21734387700; 57205663344; 56880297500; 36645988700; 56367678000; 6503883186	Genetic Susceptibility to Neurotoxicity Related to Prenatal Inorganic Arsenic Exposure in Young Spanish Children	2023	Environmental Science and Technology	57	41		15366	15378	10.1021/acs.est.3c03336	https://www.scopus.com/inward/record.uri?eid=2-s2.0-85175585369&doi=10.1021%2Facs.est.3c03336&partnerID=40&md5=b1346259f55017524997364600381bfc	Article	Final	Scopus	2-s2.0-85175585369
Lopes-Araujo, A.; Arrifano, G.P.; MacChi, B.M.; Augusto-Oliveira, M.; Santos-Sacramento, L.; Rodríguez Martín-Doimeadios, R.C.; Jiménez-Moreno, M.; Martins-Filho, A.J.; Alvarez-Leite, J.I.; Oriá, R.B.; Do-Nascimento, J.L.M.; Crespo-Lopez, M.E.	Lopes-Araujo, Amanda (57211531890); Arrifano, Gabriela P.F. (35309165900); MacChi, Barbarella De Matos (24067354900); Augusto-Oliveira, Marcus (56260324600); Santos-Sacramento, Letícia (57211531751); Rodríguez Martín-Doimeadios, Rosa Carmen (6602927521); Jiménez-Moreno, María (23060736500); Martins-Filho, Arnaldo Jorge (57192157758); Alvarez-Leite, Jacqueline Isaura (6701589118); Oriá, Reinaldo B…	57211531890; 35309165900; 24067354900; 56260324600; 57211531751; 6602927521; 23060736500; 57192157758; 6701589118; 6701746254; 7004473713; 8230111500	Hair mercury is associated with dyslipidemia and cardiovascular risk: An anthropometric, biochemical and genetic cross-sectional study of Amazonian vulnerable populations.	2023	Environmental Research	229		115971			10.1016/j.envres.2023.115971	https://www.scopus.com/inward/record.uri?eid=2-s2.0-85153960185&doi=10.1016%2Fj.envres.2023.115971&partnerID=40&md5=dba4f1123f7bc60dfb566b2d4c06315f	Article	Final	Scopus	2-s2.0-85153960185
Barrett, E.S.; Rivera-Núñez, Z.; Getz, K.; Ohman-Strickland, P.; Zhang, R.; Kozlosky, D.; Doherty, C.L.; Buckley, B.T.; Brunner, J.; Miller, R.K.; O'Connor, T.G.; Aleksunes, L.M.	Barrett, Emily S. (36850389900); Rivera-Núñez, Zorimar (35811377600); Getz, Kylie M. (57338333000); Ohman-Strickland, Pamela A. (6507816008); Zhang, Ranran (55779174000); Kozlosky, Danielle (57222415400); Doherty, Cathleen L. (57205117435); Buckley, Brian T. (7102038791); Brunner, Jessica L. (57222672106); Miller, Richard Kermit (7501591811); O'Connor, Thomas G. (7402142375); Aleksunes, Lauren M.…	36850389900; 35811377600; 57338333000; 6507816008; 55779174000; 57222415400; 57205117435; 7102038791; 57222672106; 7501591811; 7402142375; 6506436088	Protective role of the placental efflux transporter BCRP/ABCG2 in the relationship between prenatal cadmium exposure, placenta weight, and size at birth	2023	Environmental Research	225		115597			10.1016/j.envres.2023.115597	https://www.scopus.com/inward/record.uri?eid=2-s2.0-85149426444&doi=10.1016%2Fj.envres.2023.115597&partnerID=40&md5=279233e5092f5f306b509e102dc1809c	Article	Final	Scopus	2-s2.0-85149426444
Huang, W.; Fu, J.; Yuan, Z.; Gu, H.	Huang, Wanqi (57363052600); Fu, Jialin (57381277600); Yuan, Zhengwei (10641253300); Gu, Hui (14825109500)	57363052600; 57381277600; 10641253300; 14825109500	Impact of prenatal exposure to metallic elements on neural tube defects: Insights from human investigations	2023	Ecotoxicology and Environmental Safety	255		114815			10.1016/j.ecoenv.2023.114815	https://www.scopus.com/inward/record.uri?eid=2-s2.0-85151857744&doi=10.1016%2Fj.ecoenv.2023.114815&partnerID=40&md5=0dcca2b1ed695c20b3790bc9f0c2960d	Review	Final	Scopus	2-s2.0-85151857744
Rizzo, G.; Baroni, L.; Lombardo, M.	Rizzo, Gianluca (36876911800); Baroni, Luciana (35147489400); Lombardo, Mauro (24463502200)	36876911800; 35147489400; 24463502200	Promising Sources of Plant-Derived Polyunsaturated Fatty Acids: A Narrative Review	2023	International Journal of Environmental Research and Public Health	20	3	1683			10.3390/ijerph20031683	https://www.scopus.com/inward/record.uri?eid=2-s2.0-85147826440&doi=10.3390%2Fijerph20031683&partnerID=40&md5=afa5d435315705557d433777288db1cf	Review	Final	Scopus	2-s2.0-85147826440
Pan, J.; Liu, P.; Yu, X.; Zhang, Z.; Liu, J.	Pan, Jing (57324797600); Liu, Pengfei (57770311100); Yu, Xiao (57770218500); Zhang, Zhongming (55721650300); Liu, Jinxing (57770311200)	57324797600; 57770311100; 57770218500; 55721650300; 57770311200	The adverse role of endocrine disrupting chemicals in the reproductive system	2023	Frontiers in Endocrinology	14		1324993			10.3389/fendo.2023.1324993	https://www.scopus.com/inward/record.uri?eid=2-s2.0-85183637578&doi=10.3389%2Ffendo.2023.1324993&partnerID=40&md5=b46f54d40ba2fe9ea74abb5c8aafcbce	Review	Final	Scopus	2-s2.0-85183637578
Scieszka, D.; Bolt, A.M.; McCormick, M.A.; Brigman, J.L.; Campen, M.J.	Scieszka, David P. (57413732000); Bolt, Alicia M. (56715412600); McCormick, Mark A. (36470498600); Brigman, Jonathan L. (8627120900); Campen, Matthew J. (6602904510)	57413732000; 56715412600; 36470498600; 8627120900; 6602904510	Aging, longevity, and the role of environmental stressors: a focus on wildfire smoke and air quality	2023	Frontiers in Toxicology	5		1267667			10.3389/ftox.2023.1267667	https://www.scopus.com/inward/record.uri?eid=2-s2.0-85174738779&doi=10.3389%2Fftox.2023.1267667&partnerID=40&md5=f5da025ebe1804ade4f5485ac50fdcd6	Review	Final	Scopus	2-s2.0-85174738779
Poudineh, M.; Parvin, S.; Omidali, M.; Nikzad, F.; Mohammadyari, F.; Ranjbar, F.S.P.; Rasouli, F.; Nanbakhsh, S.; Olangian-Tehrani, S.	Poudineh, Mohadeseh (57495508500); Parvin, Sadaf (58144371200); Omidali, Mehrnia (58144399200); Nikzad, Farhad (57971624400); Mohammadyari, Fatemeh (57225129874); Ranjbar, Fatemeh Sadeghi Poor (57935050200); Rasouli, Fayaz (58144371400); Nanbakhsh, Sepehr (58065168700); Olangian-Tehrani, Sepehr (57222464970)	57495508500; 58144371200; 58144399200; 57971624400; 57225129874; 57935050200; 58144371400; 58065168700; 57222464970	The Effects of Vitamin Therapy on ASD and ADHD: A Narrative Review	2023	CNS and Neurological Disorders - Drug Targets	22	5		711	735	10.2174/1871527321666220517205813	https://www.scopus.com/inward/record.uri?eid=2-s2.0-85150226131&doi=10.2174%2F1871527321666220517205813&partnerID=40&md5=c160f32d6aaac3d5469ed6e28c714f06	Review	Final	Scopus	2-s2.0-85150226131
Majhi, S.; Kumar, S.; Singh, L.	Majhi, Sagarika (57006380100); Kumar, Sokindra (57218172964); Singh, Lubhan (57205101631)	57006380100; 57218172964; 57205101631	A Review on Autism Spectrum Disorder: Pathogenesis, Biomarkers, Pharmacological and Non-Pharmacological Interventions	2023	CNS and Neurological Disorders - Drug Targets	22	5		659	677	10.2174/1871527321666220428134802	https://www.scopus.com/inward/record.uri?eid=2-s2.0-85150107654&doi=10.2174%2F1871527321666220428134802&partnerID=40&md5=1dd09b7d1871e14e212c75273e6a5977	Review	Final	Scopus	2-s2.0-85150107654
Ramírez, V.; González-Palacios, P.; Baca, M.A.; Gonzalez-Domenech, P.J.; Fernández-Cabezas, M.; Álvarez-Cubero, M.J.; Rodrigo, L.; Rivas, A.	Ramírez, Viviana (57222672290); González-Palacios, Patricia (57869191300); Baca, Miguel Angel (57295103600); Gonzalez-Domenech, Pablo José (57210159571); Fernández-Cabezas, María (33867571800); Álvarez-Cubero, María Jesús (36157717600); Rodrigo, L. (7004380790); Rivas, A. M. (7005714924)	57222672290; 57869191300; 57295103600; 57210159571; 33867571800; 36157717600; 7004380790; 7005714924	Effect of exposure to endocrine disrupting chemicals in obesity and neurodevelopment: The genetic and microbiota link	2022	Science of the Total Environment	852		158219			10.1016/j.scitotenv.2022.158219	https://www.scopus.com/inward/record.uri?eid=2-s2.0-85137012164&doi=10.1016%2Fj.scitotenv.2022.158219&partnerID=40&md5=d97e63138a561ee2b8fd60e10f4ee4e8	Review	Final	Scopus	2-s2.0-85137012164
Pandolfini, C.; Clavenna, A.; Cartabia, M.; Campi, R.; Bonati, M.	Pandolfini, Chiara Liz (34974591800); Clavenna, Antonio (57192339252); Cartabia, Massimo (55206142200); Campi, Rita (7003396990); Bonati, Maurizio (7103361821)	34974591800; 57192339252; 55206142200; 7003396990; 7103361821	National, longitudinal NASCITA birth cohort study to investigate the health of Italian children and potential influencing factors	2022	BMJ Open	12	11	e063394			10.1136/bmjopen-2022-063394	https://www.scopus.com/inward/record.uri?eid=2-s2.0-85141957749&doi=10.1136%2Fbmjopen-2022-063394&partnerID=40&md5=e73217343155ddd94b99b98fbe72ca52	Article	Final	Scopus	2-s2.0-85141957749
Jain, V.G.; Monangi, N.; Zhang, G.; Muglia, L.J.	Jain, Viral G. (17135316000); Monangi, Nagendra K. (55811834500); Zhang, Ge (7405273341); Muglia, Louis J. (35432240400)	17135316000; 55811834500; 7405273341; 35432240400	Genetics, epigenetics, and transcriptomics of preterm birth	2022	American Journal of Reproductive Immunology	88	4	e13600			10.1111/aji.13600	https://www.scopus.com/inward/record.uri?eid=2-s2.0-85135024408&doi=10.1111%2Faji.13600&partnerID=40&md5=44bac8f5785abdb0e1916871ccceb9fe	Review	Final	Scopus	2-s2.0-85135024408
Sarzo, B.; Ballester, F.; Soler-Blasco, R.; Lopez-Espinosa, M.-J.; Lozano, M.; Iriarte, G.; Beneito, A.; Riutort-Mayol, G.; Murcia, M.; Llop, S.	Sarzo, Blanca (6507449748); Ballester, Ferran (21734387700); Soler-Blasco, Raquel (57204167948); Lopez-Espinosa, Maria-Jose José B. (8316208900); Lozano, Manuel (57194349265); Iriarte, Gorka (57209322432); Beneito, Andrea (57208161950); Riutort-Mayol, Gabriel (55344202300); Murcia, Mario (23098078600); Llop, Sabrina (57205729195)	6507449748; 21734387700; 57204167948; 8316208900; 57194349265; 57209322432; 57208161950; 55344202300; 23098078600; 57205729195	Pre and postnatal exposure to mercury and sexual development in 9-year-old children in Spain: The role of brain-derived neurotrophic factor	2022	Environmental Research	213		113620			10.1016/j.envres.2022.113620	https://www.scopus.com/inward/record.uri?eid=2-s2.0-85132902942&doi=10.1016%2Fj.envres.2022.113620&partnerID=40&md5=a7f0cf0752de3b3f553061c79934be2f	Article	Final	Scopus	2-s2.0-85132902942
Tasin, F.R.; Ahmed, A.; Halder, D.; Mandal, C.	Tasin, Fahim Rejanur (57427306400); Ahmed, Asif S. (7403429311); Halder, Debasish (36105912100); Mandal, Chanchal (55575914600)	57427306400; 7403429311; 36105912100; 55575914600	On-going consequences of in utero exposure of Pb: An epigenetic perspective	2022	Journal of Applied Toxicology	42	10		1553	1569	10.1002/jat.4287	https://www.scopus.com/inward/record.uri?eid=2-s2.0-85123499657&doi=10.1002%2Fjat.4287&partnerID=40&md5=d1acbbf349278e68bf5ea2af135a2ea4	Review	Final	Scopus	2-s2.0-85123499657
Kessi, M.; Duan, H.; Xiong, J.; Chen, B.; He, F.; Yang, L.; Ma, Y.; Bamgbade, O.A.; Peng, J.; Yin, F.	Kessi, Miriam Barakael (57202855339); Duan, Haolin (57202854484); Xiong, Juan (57203206419); Chen, Baiyu (57217869932); He, Fang (36105982200); Yang, Lifen (55784897500); Ma, Yanli (56495824500); Bamgbade, Olumuyiwa Akinwumi (14055530500); Peng, Jing (23111382300); Yin, Fei (8978200200)	57202855339; 57202854484; 57203206419; 57217869932; 36105982200; 55784897500; 56495824500; 14055530500; 23111382300; 8978200200	Attention-deficit/hyperactive disorder updates	2022	Frontiers in Molecular Neuroscience	15		925049			10.3389/fnmol.2022.925049	https://www.scopus.com/inward/record.uri?eid=2-s2.0-85140091883&doi=10.3389%2Ffnmol.2022.925049&partnerID=40&md5=883cc82a41e8f622f2b9150813abb392	Review	Final	Scopus	2-s2.0-85140091883
Hall, S.M.; Zhang, S.; Hoffman, K.; Miranda, M.L.; Stapleton, H.M.	Hall, Samantha M. (57191824824); Zhang, Sharon (57202059268); Hoffman, Kate (24179242000); Miranda, Marie Lynn (7201497147); Stapleton, Heather M. (6603857602)	57191824824; 57202059268; 24179242000; 7201497147; 6603857602	Concentrations of per- and polyfluoroalkyl substances (PFAS) in human placental tissues and associations with birth outcomes	2022	Chemosphere	295		133873			10.1016/j.chemosphere.2022.133873	https://www.scopus.com/inward/record.uri?eid=2-s2.0-85124253378&doi=10.1016%2Fj.chemosphere.2022.133873&partnerID=40&md5=7de34952891d4e578a94dc6c9a2bc85f	Article	Final	Scopus	2-s2.0-85124253378
Zhang, M.; Liu, C.; Li, W.-D.; Xu, X.-D.; Cui, F.-P.; Chen, P.-P.; Deng, Y.-L.; Miao, Y.; Luo, Q.; Zeng, J.-Y.; Lu, T.-T.; Shi, T.; Zeng, Q.	Zhang, Min (57219924806); Liu, Chong (57125084800); Li, Wending (57191955904); Xu, Xuedan (57200526558); Cui, Feipeng (57219925803); Chen, Panpan (57201888150); Deng, Yanling (57202356463); Miao, Yu (57211240759); Luo, Qiong (57211290530); Zeng, Jiayue (57223959097); Lu, Tingting (57226279854); Shi, Tian (57226281933); Zeng, Qiang (55425605900)	57219924806; 57125084800; 57191955904; 57200526558; 57219925803; 57201888150; 57202356463; 57211240759; 57211290530; 57223959097; 57226279854; 57226281933; 55425605900	Individual and mixtures of metal exposures in associations with biomarkers of oxidative stress and global DNA methylation among pregnant women	2022	Chemosphere	293		133662			10.1016/j.chemosphere.2022.133662	https://www.scopus.com/inward/record.uri?eid=2-s2.0-85123015799&doi=10.1016%2Fj.chemosphere.2022.133662&partnerID=40&md5=791dfc4cfbf59fdb7959c51121a47bb6	Article	Final	Scopus	2-s2.0-85123015799
Saavedra, S.; Fernández Recamales, Á.; Sayago, A.; Cervera-Barajas, A.; González-Domínguez, R.; Gonzalez-Sanz, J.D.	Saavedra, Steven (57430098400); Fernández Recamales, Ángeles (9734969200); Sayago, Ana (8080495000); Cervera-Barajas, Antonio J. (56042194200); González-Domínguez, Raúl (55037277900); Gonzalez-Sanz, Juan D. (55507521900)	57430098400; 9734969200; 8080495000; 56042194200; 55037277900; 55507521900	Impact of dietary mercury intake during pregnancy on the health of neonates and children: a systematic review	2022	Nutrition Reviews	80	2		317	328	10.1093/nutrit/nuab029	https://www.scopus.com/inward/record.uri?eid=2-s2.0-85123649041&doi=10.1093%2Fnutrit%2Fnuab029&partnerID=40&md5=c513112fbabd3560c8094b4d6695cb04	Review	Final	Scopus	2-s2.0-85123649041
Liu, Y.; Gao, L.	Liu, Yuanyuan (57210421269); Gao, Lu (57993894100)	57210421269; 57993894100	Preterm Labor, a Syndrome Attributed to the Combination of External and Internal Factors	2022	Maternal-Fetal Medicine	4	1		61	71	10.1097/FM9.0000000000000136	https://www.scopus.com/inward/record.uri?eid=2-s2.0-85135632674&doi=10.1097%2FFM9.0000000000000136&partnerID=40&md5=cdc4533463f2a6dbfece12836747ff61	Review	Final	Scopus	2-s2.0-85135632674
Kobayashi, S.; Sata, F.; Kishi, R.	Kobayashi, Sumitaka (42461668900); Sata, Fumihiro (6701758718); Kishi, Reiko (57222032897)	42461668900; 6701758718; 57222032897	Gene-environment interactions related to maternal exposure to environmental and lifestyle-related chemicals during pregnancy and the resulting adverse fetal growth: a review	2022	Environmental Health and Preventive Medicine	27	1	24			10.1265/EHPM.21-00033	https://www.scopus.com/inward/record.uri?eid=2-s2.0-85131627917&doi=10.1265%2FEHPM.21-00033&partnerID=40&md5=43b6f15ee3a6b7a8402763ea853256ee	Review	Final	Scopus	2-s2.0-85131627917
Hussey, M.R.; Suter, M.K.; Mohanty, A.F.; Enquobahrie, D.A.	Hussey, Michael R. (57300003500); Suter, Megan K. (57200330794); Mohanty, April F. (56519207400); Enquobahrie, Daniel A. (9839444500)	57300003500; 57200330794; 56519207400; 9839444500	Placental cadmium, placental genetic variations, and birth size	2022	Journal of Maternal-Fetal and Neonatal Medicine	35	25		8594	8602	10.1080/14767058.2021.1989404	https://www.scopus.com/inward/record.uri?eid=2-s2.0-85117318788&doi=10.1080%2F14767058.2021.1989404&partnerID=40&md5=d364aadad32925e714ac8b49d693eb06	Article	Final	Scopus	2-s2.0-85117318788
Fujii, R.; Sato, S.; Tsuboi, Y.; Cardenas, A.; Suzuki, K.	Fujii, Ryosuke (57200132075); Sato, Shuntaro (56849701000); Tsuboi, Yoshiki (57201070463); Cardenas, Andrès (55315594400); Suzuki, Koji (7006179933)	57200132075; 56849701000; 57201070463; 55315594400; 7006179933	DNA methylation as a mediator of associations between the environment and chronic diseases: A scoping review on application of mediation analysis	2022	Epigenetics	17	7		759	785	10.1080/15592294.2021.1959736	https://www.scopus.com/inward/record.uri?eid=2-s2.0-85112284516&doi=10.1080%2F15592294.2021.1959736&partnerID=40&md5=e42c718d624ac6169fafe6fa91dc4407	Review	Final	Scopus	2-s2.0-85112284516
de Giovanni, A.; Giuliani, C.; Marini, M.; Luiselli, D.	de Giovanni, Andrea (57221872930); Giuliani, Cristina (55387809700); Marini, Mauro (57195482443); Luiselli, Donata (6602928572)	57221872930; 55387809700; 57195482443; 6602928572	Methylmercury and polycyclic aromatic hydrocarbons in mediterranean seafood: A molecular anthropological perspective	2021	Applied Sciences (Switzerland)	11	23	11179			10.3390/app112311179	https://www.scopus.com/inward/record.uri?eid=2-s2.0-85119921526&doi=10.3390%2Fapp112311179&partnerID=40&md5=71f7a90be08f60ae42f4c36c2a8ace19	Review	Final	Scopus	2-s2.0-85119921526
Liu, M.; Yu, J.; Su, Z.; Sun, Y.; Liu, Y.; Xie, Q.; Li, Z.; Wang, L.; Zhang, J.; Jin, L.; Ren, A.	Liu, Mengyuan (57226036804); Yu, Jinhui (57216500582); Su, Zaiming (57205742424); Sun, Ying (57194048527); Liu, Yaqiong (35771000300); Xie, Qing (56420358000); Li, Zhiwen (26664017700); Wang, Linlin (57203310613); Zhang, Jinjuan (57221658406); Jin, Lei (58452342000); Ren, Aiguo (57201576462)	57226036804; 57216500582; 57205742424; 57194048527; 35771000300; 56420358000; 26664017700; 57203310613; 57221658406; 58452342000; 57201576462	Associations between prenatal exposure to cadmium and lead with neural tube defect risks are modified by single-nucleotide polymorphisms of fetal MTHFR and SOD2: a case–control study	2021	Environmental Health: A Global Access Science Source	20	1	66			10.1186/s12940-021-00752-9	https://www.scopus.com/inward/record.uri?eid=2-s2.0-85107176626&doi=10.1186%2Fs12940-021-00752-9&partnerID=40&md5=59478e754a68f6b00031a2cfc49996b6	Article	Final	Scopus	2-s2.0-85107176626
Schmidt, A.; Schmidt, A.; Markert, U.R.	Schmidt, André D. (57189637443); Schmidt, Astrid (7403413880); Markert, Udo R. (7006362433)	57189637443; 7403413880; 7006362433	The road (not) taken – Placental transfer and interspecies differences; The road not taken	2021	Placenta	115			70	77	10.1016/j.placenta.2021.09.011	https://www.scopus.com/inward/record.uri?eid=2-s2.0-85115325338&doi=10.1016%2Fj.placenta.2021.09.011&partnerID=40&md5=a2f683110ac048fdc91a628fe8e6898b	Article	Final	Scopus	2-s2.0-85115325338
Gundacker, C.; Graf-Rohrmeister, K.; Gencik, M.; Hengstschläger, M.; Holomáň, K.; Rosa, P.; Kroismayr, R.; Offenthaler, I.; Plichta, V.; Reischer, T.; Teufl, I.; Raffesberg, W.; Scharf, S.; Köhler-Vallant, B.; Delissen, Z.; Weiss, S.; Uhl, M.	Gundacker, Claudia (6505876315); Graf-Rohrmeister, Klaudia (36456852100); Gencik, Martin (6701699476); Hengstschläger, Markus (56140055000); Holomáň, Karol I. (6603039071); Rosa, Petra (57225041776); Kroismayr, Renate (57225039451); Offenthaler, Ivo (35752310500); Plichta, Veronika (57211004226); Reischer, Theresa (57190674811); Teufl, Isabella (57225045662); Raffesberg, Wolfgang (6603304776); Sc…	6505876315; 36456852100; 6701699476; 56140055000; 6603039071; 57225041776; 57225039451; 35752310500; 57211004226; 57190674811; 57225045662; 6603304776; 7103368498; 56175429400; 57225034164; 57192797544; 7005953949	Gene Variants Determine Placental Transfer of Perfluoroalkyl Substances (PFAS), Mercury (Hg) and Lead (Pb), and Birth Outcome: Findings From the UmMuKi Bratislava-Vienna Study	2021	Frontiers in Genetics	12		664946			10.3389/fgene.2021.664946	https://www.scopus.com/inward/record.uri?eid=2-s2.0-85109014491&doi=10.3389%2Ffgene.2021.664946&partnerID=40&md5=315982ca18af8f242644e7502eefc7ce	Article	Final	Scopus	2-s2.0-85109014491	Include
Padmanabhan, V.; Song, W.; Puttabyatappa, M.	Padmanabhan, Vasantha (7102543982); Song, Wenhui (58592334900); Puttabyatappa, Muraly (16745276500)	7102543982; 58592334900; 16745276500	Praegnatio perturbatio—impact of endocrine-disrupting chemicals	2021	Endocrine Reviews	42	3		295	353	10.1210/endrev/bnaa035	https://www.scopus.com/inward/record.uri?eid=2-s2.0-85107089808&doi=10.1210%2Fendrev%2Fbnaa035&partnerID=40&md5=d3ce0463a1e036a6bbb0bb8e1464175a	Review	Final	Scopus	2-s2.0-85107089808
Zhao, N.; Wu, W.; Feng, Y.; Yang, F.; Han, T.; Guo, M.; Ren, Q.; Li, W.; Li, J.; Wang, S.; Zhang, Y.	Zhao, Nan (57199073918); Wu, Weiwei (55905480700); Feng, Yongliang (36748131200); Yang, Feifei (57209205395); Han, Tianbi (57209213214); Guo, Mengzhu (57221261740); Ren, Qingwen (57221255045); Li, Wangjun (57221271934); Li, Jinbo (57221266356); Wang, Suping (21733925800); Zhang, Yawei (57203829969)	57199073918; 55905480700; 36748131200; 57209205395; 57209213214; 57221261740; 57221255045; 57221271934; 57221266356; 21733925800; 57203829969	Polymorphisms in oxidative stress, metabolic detoxification, and immune function genes, maternal exposure to ambient air pollution, and risk of preterm birth in Taiyuan, China	2021	Environmental Research	194		110659			10.1016/j.envres.2020.110659	https://www.scopus.com/inward/record.uri?eid=2-s2.0-85098661669&doi=10.1016%2Fj.envres.2020.110659&partnerID=40&md5=88f02e7894cc810a87007659d367f3c2	Article	Final	Scopus	2-s2.0-85098661669
Cediel-Ulloa, A.; Gliga, A.; Love, T.M.; Pineda, D.; Mruzek, D.W.; Watson, G.E.; Davidson, P.W.; Shamlaye, C.F.; Strain, J.J.; Myers, G.J.; Wijngaarden, E.; Rüegg, J.; Broberg, K.	Cediel-Ulloa, Andrea (57219336222); Gliga, Anda Roxana (56033828300); Love, Tanzy M.T. (8686238900); Pineda, Daniela (54389901600); Mruzek, Daniel W. (15127995900); Watson, Gene E. (35516850200); Davidson, Philip W. (7202137451); Shamlaye, Conrad F. (57204744802); Strain, J. J. (35416379600); Myers, Gary J. (57203251927); Wijngaarden, Edwin Van (35572151100); Rüegg, Joëlle (7007020008); Broberg, …	57219336222; 56033828300; 8686238900; 54389901600; 15127995900; 35516850200; 7202137451; 57204744802; 35416379600; 57203251927; 35572151100; 7007020008; 7003501648	Prenatal methylmercury exposure and DNA methylation in seven-year-old children in the Seychelles Child Development Study	2021	Environment International	147		106321			10.1016/j.envint.2020.106321	https://www.scopus.com/inward/record.uri?eid=2-s2.0-85097765408&doi=10.1016%2Fj.envint.2020.106321&partnerID=40&md5=4ecb216bcf84681cf8354c0a61e98d31	Article	Final	Scopus	2-s2.0-85097765408
Machado, I.B.S.; Tofanelli, M.R.; da Silva, A.A.S.; E Silva, A.C.S.	Machado, Isabella Barreto S. (57224101158); Tofanelli, Matheus Rampinelli (57222877924); da Silva, Ariádna Andrade Saldanha (57200045634); E Silva, Ana Cristina Simões (59454573500)	57224101158; 57222877924; 57200045634; 59454573500	Factors associated with primary hypertension in pediatric patients: An up-to-date	2021	Current Pediatric Reviews	17	1		15	37	10.2174/1573396317999210111200222	https://www.scopus.com/inward/record.uri?eid=2-s2.0-85104159792&doi=10.2174%2F1573396317999210111200222&partnerID=40&md5=89a954b9d29d7956b831efbef164104d	Article	Final	Scopus	2-s2.0-85104159792
Hu	Zhuowei (57202558227); Hua	Fang (59063218400); Hua	Jinlian (13007990000); Hua	Yingqi (35179620300); Huan	Chongmin (23496469800); Huang	Canhua (23027565600); Huang	Chuanshu (56832994900); Huang	Chuanxin (55257070900); Huang	Chunling (57836552800); Huang	Haishan (35204939500); Huang	Michael L.H. (57201927109); Huang	Rui (56999574300); Huang	Shile (55613245400); Huang	Tianzhi (55251003000); Huang	Yuxiang Jack (57221553704); Huber	Tobias Bruno (7103351974); Hubert	Virginie (55290553500); Hübner	Christian Andreas (34770485900); Hughes	Stephanie M. (7402137537); Hughes	William E. (57202673653); Humbert	Magali (49461141600); Hummer	Gerhard (7006163675); Hurley	James H. (7202996998); Hussain	Sabah N.a. (7403344587); Hussain	Salik (56266005100); Hussey	Patrick J. (7007150704); Hutabarat	Martina (57196482749); Hwang	Hui-yun (57193953788); Hwang	Seungmin (7404626305); Ieni	Antonio (26021273500); Ikeda	Fumiyo (57208460622); Imagawa	Yusuke (23479983300); Imai	Yuzuru (56658211800); Imbriano	Carol (6603438635); Imoto	Masaya (7102778634); Inman	Denise M. (7101824269); Inoki	Ken (6603949556); Iovanna	Juan Lucio (7007107464); Iozzo	Renato V. (35511430300); Ippolito	Giuseppe (7102706668); Irazoqui	Javier E. (6508093846); Iribarren	Pablo (6701520075); Ishaq	Mohammad (59568481100); Ishikawa	Makoto (55740361100); Ishimwe	Nestor (56483304300); Isidoro	C. (7003676752); Ismail	Nahed (55376306900); Issazadeh-Navikas	Shohreh (6507671335); Itakura	Eisuke (6602185657); Ito
Lozano, M.; Murcia, M.; Soler-Blasco, R.; González-Safont, L.; Iriarte, G.; Rebagliato, M.; Lopez-Espinosa, M.-J.; Esplugues, A.; Ballester, F.; Llop, S.	Lozano, Manuel (57194349265); Murcia, Mario (23098078600); Soler-Blasco, Raquel (57204167948); González-Safont, Llucia L. (57194241388); Iriarte, Gorka (57209322432); Rebagliato, Marisa (55930992900); Lopez-Espinosa, Maria-Jose José B. (8316208900); Esplugues, Ana (23481757000); Ballester, Ferran (21734387700); Llop, Sabrina (57205729195)	57194349265; 23098078600; 57204167948; 57194241388; 57209322432; 55930992900; 8316208900; 23481757000; 21734387700; 57205729195	Exposure to mercury among 9-year-old children and neurobehavioural function	2021	Environment International	146		106173			10.1016/j.envint.2020.106173	https://www.scopus.com/inward/record.uri?eid=2-s2.0-85092921945&doi=10.1016%2Fj.envint.2020.106173&partnerID=40&md5=e50e803d86d5ff643ef2d3f1c1e28ad9	Article	Final	Scopus	2-s2.0-85092921945
Yeates, A.J.; Zavez, A.; Thurston, S.W.; McSorley, E.M.; Mulhern, M.S.; Alhamdow, A.; Engström, K.; Wahlberg, K.; Strain, J.J.; Watson, G.E.; Myers, G.J.; Davidson, P.W.; Shamlaye, C.F.; Broberg, K.; Wijngaarden, E.	Yeates, A. J. (34875247000); Zavez, Alexis E. (57205488965); Thurston, Sally W. (7005500165); McSorley, Emeir M. (36244079200); Mulhern, Maria S. (14007206900); Alhamdow, Ayman (56178734000); Engström, Karin Schläwicke (57203032686); Wahlberg, Karin E. (57132550000); Strain, J. J. (35416379600); Watson, Gene E. (35516850200); Myers, Gary J. (57203251927); Davidson, Philip W. (7202137451); Shamlay…	34875247000; 57205488965; 7005500165; 36244079200; 14007206900; 56178734000; 57203032686; 57132550000; 35416379600; 35516850200; 57203251927; 7202137451; 57204744802; 7003501648; 35572151100	Maternal Long-Chain Polyunsaturated Fatty Acid Status, Methylmercury Exposure, and Birth Outcomes in a High-Fish-Eating Mother-Child Cohort	2020	Journal of Nutrition	150	7		1749	1756	10.1093/jn/nxaa131	https://www.scopus.com/inward/record.uri?eid=2-s2.0-85087529802&doi=10.1093%2Fjn%2Fnxaa131&partnerID=40&md5=642a3e7e60bde0ce1b413bc56f08f2f9	Article	Final	Scopus	2-s2.0-85087529802
Hao, Y.; Yan, L.; Pang, Y.; Yan, H.; Zhang, L.; Liu, J.; Li, N.; Wang, B.; Zhang, Y.; Li, Z.; Ye, R.; Ren, A.	Hao, Yongxiu (57202388395); Yan, Lailai (12781048500); Pang, Yiming (57193898271); Yan, Huina (57202391811); Zhang, Le (55709227200); Liu, Jufen (56156475800); Li, Nan (57418798700); Wang, Bin (57210246826); Zhang, Yali (55945692600); Li, Zhiwen (26664017700); Ye, Rrongwei Wwei (7102584955); Ren, Aiguo (57201576462)	57202388395; 12781048500; 57193898271; 57202391811; 55709227200; 56156475800; 57418798700; 57210246826; 55945692600; 26664017700; 7102584955; 57201576462	Maternal serum level of manganese, single nucleotide polymorphisms, and risk of spontaneous preterm birth: A nested case-control study in China	2020	Environmental Pollution	262		114187			10.1016/j.envpol.2020.114187	https://www.scopus.com/inward/record.uri?eid=2-s2.0-85082492531&doi=10.1016%2Fj.envpol.2020.114187&partnerID=40&md5=be3eab20cd7ad232683d8265cd3946e2	Article	Final	Scopus	2-s2.0-85082492531
Sekovanić, A.; Piasek, M.; Orct, T.; Grgeč, A.S.; Matek Sarić, M.M.; Stasenko, S.; Jurasović, J.	Sekovanić, Ankica (55539881500); Piasek, Martina (57204462567); Orct, Tatjana (24598159100); Grgeč, Antonija Sulimanec (59662964600); Matek Sarić, Marijana M. (25030685100); Stasenko, Sandra (35957451400); Jurasović, Jasna (6507882877)	55539881500; 57204462567; 24598159100; 59662964600; 25030685100; 35957451400; 6507882877	Mercury exposure assessment in mother–infant pairs from continental and coastal croatia	2020	Biomolecules	10	6	821			10.3390/biom10060821	https://www.scopus.com/inward/record.uri?eid=2-s2.0-85085617189&doi=10.3390%2Fbiom10060821&partnerID=40&md5=1be4963d9d783617b16905cf40baa73c	Article	Final	Scopus	2-s2.0-85085617189
Park, B.; Khanam, R.; Vinayachandran, V.; Baqui, A.H.; London, S.J.; Biswal, S.	Park, Bongsoo (57051881800); Khanam, Rasheda (57204767688); Vinayachandran, Vinesh (16243120000); Baqui, Abdullah Hel (35404983600); London, Stephanie J. (56988756100); Biswal, Shyam S. (35478408900)	57051881800; 57204767688; 16243120000; 35404983600; 56988756100; 35478408900	Epigenetic biomarkers and preterm birth	2020	Environmental Epigenetics	6	1	dvaa005			10.1093/eep/dvaa005	https://www.scopus.com/inward/record.uri?eid=2-s2.0-85100025133&doi=10.1093%2Feep%2Fdvaa005&partnerID=40&md5=cfd06c872b59cc23f5bc19e41237d804	Review	Final	Scopus	2-s2.0-85100025133
Perera, B.P.U.; Faulk, C.; Svoboda, L.K.; Goodrich, J.M.; Dolinoy, D.C.	Perera, Bambarendage P.U. (56079319800); Faulk, Christopher D. (13613910000); Svoboda, Laurie K. (55324222200); Goodrich, Jaclyn M. (37021342700); Dolinoy, Dana C. (57207599120)	56079319800; 13613910000; 55324222200; 37021342700; 57207599120	The role of environmental exposures and the epigenome in health and disease	2020	Environmental and Molecular Mutagenesis	61	1		176	192	10.1002/em.22311	https://www.scopus.com/inward/record.uri?eid=2-s2.0-85067878503&doi=10.1002%2Fem.22311&partnerID=40&md5=58a0618a53b93986092ed7cb966d1edf	Review	Final	Scopus	2-s2.0-85067878503
Liu, J.; Mosavati, B.; Oleinikov, A.V.; Du, E.	Liu, Jia (57191433027); Mosavati, Babak (57196322850); Oleinikov, Andrew V. (7004212235); Du, E. (55841351400)	57191433027; 57196322850; 7004212235; 55841351400	Biosensors for Detection of Human Placental Pathologies: A Review of Emerging Technologies and Current Trends	2019	Translational Research	213			23	49	10.1016/j.trsl.2019.05.002	https://www.scopus.com/inward/record.uri?eid=2-s2.0-85067241189&doi=10.1016%2Fj.trsl.2019.05.002&partnerID=40&md5=d514563a761b7948da3bb4e1fe1725b8	Review	Final	Scopus	2-s2.0-85067241189
Álvarez-Ortega, N.; Caballero-Gallardo, K.; Olivero-Verbel, J.	Álvarez-Ortega, Neda (57189361317); Caballero-Gallardo, Karina Rocío (36087148000); Olivero-Verbel, Jesus T.V. (9736353600)	57189361317; 36087148000; 9736353600	Toxicological effects in children exposed to lead: A cross-sectional study at the Colombian Caribbean coast	2019	Environment International	130		104809			10.1016/j.envint.2019.05.003	https://www.scopus.com/inward/record.uri?eid=2-s2.0-85068548807&doi=10.1016%2Fj.envint.2019.05.003&partnerID=40&md5=c6ddc37f230f2aa6a70e23afe6ded9ec	Article	Final	Scopus	2-s2.0-85068548807
Iwai-Shimada, M.; Kameo, S.; Nakai, K.; Yaginuma-Sakurai, K.; Tatsuta, N.; Kurokawa, N.; Nakayama, S.F.; Satoh, H.	Iwai-Shimada, Miyuki (54879348100); Kameo, Satomi (6508088091); Nakai, Kunihiko A. (7201487585); Yaginuma-Sakurai, Kozue (26427899300); Tatsuta, Nozomi (36638439600); Kurokawa, Naoyuki (7006187076); Nakayama, Shoji F. (7402156662); Satoh, Hiroshi (56567329000)	54879348100; 6508088091; 7201487585; 26427899300; 36638439600; 7006187076; 7402156662; 56567329000	Exposure profile of mercury, lead, cadmium, arsenic, antimony, copper, selenium and zinc in maternal blood, cord blood and placenta: The Tohoku Study of Child Development in Japan	2019	Environmental Health and Preventive Medicine	24	1	35			10.1186/s12199-019-0783-y	https://www.scopus.com/inward/record.uri?eid=2-s2.0-85065928300&doi=10.1186%2Fs12199-019-0783-y&partnerID=40&md5=bbaf3a782fa5c2e5d645e54785dc889d	Article	Final	Scopus	2-s2.0-85065928300
Li, Y.; Tollefsbol, T.O.; Li, S.; Chen, M.	Li, Yuanyuan (57218424433); Tollefsbol, Trygve O. (7004157708); Li, Shizhao (56031932500); Chen, Min (57207235384)	57218424433; 7004157708; 56031932500; 57207235384	Prenatal epigenetics diets play protective roles against environmental pollution	2019	Clinical Epigenetics	11	1	82			10.1186/s13148-019-0659-4	https://www.scopus.com/inward/record.uri?eid=2-s2.0-85065880865&doi=10.1186%2Fs13148-019-0659-4&partnerID=40&md5=369c10c08c8b36a3017f506961ebb976	Review	Final	Scopus	2-s2.0-85065880865
Demanelis, K.; Argos, M.; Tong, L.; Shinkle, J.; Sabarinathan, M.; Rakibuz-Zaman, M.; Sarwar, G.; Shahriar, H.; Islam, T.; Rahman, M.; Yunus, M.; Graziano, J.H.; Broberg, K.; Engström, K.; Jasmine, F.; Ahsan, H.; Pierce, B.L.	Demanelis, Kathryn (57193968266); Argos, Maria (12767622000); Tong, Lin (55158794400); Shinkle, Justin (57194710418); Sabarinathan, Mekala (35330895800); Rakibuz-Zaman, Muhammad (14050883700); Sarwar, Golam (7005985630); Shahriar, Hasan (56921903200); Islam, Tariqul M.Rafeul (59299216600); Rahman, Mahfuzar Mokhlesur (35571661300); Yunus, Mohammad Faisal Mohammed (57191162409); Graziano, Joseph H.…	57193968266; 12767622000; 55158794400; 57194710418; 35330895800; 14050883700; 7005985630; 56921903200; 59299216600; 35571661300; 57191162409; 7005519864; 7003501648; 57203032686; 15848427000; 7005171551; 57216598036	Association of arsenic exposure with whole blood DNA methylation: An epigenome-wide study of Bangladeshi adults	2019	Environmental Health Perspectives	127	5	57011			10.1289/EHP3849	https://www.scopus.com/inward/record.uri?eid=2-s2.0-85066986483&doi=10.1289%2FEHP3849&partnerID=40&md5=b8eeba43e1e970b4a0c0ef0458f34a73	Article	Final	Scopus	2-s2.0-85066986483
Botsivali, M.; Kyrtopoulos, S.A.	Botsivali, Maria (37025655400); Kyrtopoulos, Soterios A. (35433793900)	37025655400; 35433793900	Transplacental exposure to carcinogens and risks to children: evidence from biomarker studies and the utility of omic profiling	2019	Archives of Toxicology	93	4		833	857	10.1007/s00204-019-02428-3	https://www.scopus.com/inward/record.uri?eid=2-s2.0-85065955166&doi=10.1007%2Fs00204-019-02428-3&partnerID=40&md5=35892539dd75c97e886349cf413c26d5	Review	Final	Scopus	2-s2.0-85065955166
Stajnko, A.; Šlejkovec, Z.; Mazej, D.; France-Štiglic, A.; Briški, A.S.; Prpić, I.; Špirić, Z.; Horvat, M.; Falnoga, I.	Stajnko, Anja (56437727100); Šlejkovec, Zdenka (6701782730); Mazej, Darja (8790174700); France-Štiglic, Alenka (56403432900); Briški, Alenka Sešek (8413677500); Prpić, Igor (7006622053); Špirić, Zdravko (6508365794); Horvat, Milena (7004953937); Falnoga, I. (6601956193)	56437727100; 6701782730; 8790174700; 56403432900; 8413677500; 7006622053; 6508365794; 7004953937; 6601956193	Arsenic metabolites; selenium; and AS3MT, MTHFR, AQP4, AQP9, SELENOP, INMT, and MT2A polymorphisms in Croatian-Slovenian population from PHIME-CROME study	2019	Environmental Research	170			301	319	10.1016/j.envres.2018.11.045	https://www.scopus.com/inward/record.uri?eid=2-s2.0-85059345647&doi=10.1016%2Fj.envres.2018.11.045&partnerID=40&md5=e6d0ce043a72da4b8ef686816fbd18fe	Article	Final	Scopus	2-s2.0-85059345647
Iacono, D.; Feltis, G.C.	Iacono, Diego (6602531753); Feltis, Gloria C. (57205653963)	6602531753; 57205653963	Impact of Apolipoprotein E gene polymorphism during normal and pathological conditions of the brain across the lifespan	2019	Aging	11	2		787	816	10.18632/aging.101757	https://www.scopus.com/inward/record.uri?eid=2-s2.0-85060939637&doi=10.18632%2Faging.101757&partnerID=40&md5=09e417382e37a3f6fbc1c60a60c243b4	Review	Final	Scopus	2-s2.0-85060939637
Peng, C.; Dekker, M.D.; Cardenas, A.; Rifas-Shiman, S.L.; Luttmann-Gibson, H.; Agha, G.; Harris, M.H.; Coull, B.A.; Schwartz, J.; Litonjua, A.A.; DeMeo, D.L.; Hivert, M.-F.; Gilman, M.W.; Sagiv, S.K.; de Kluizenaar, Y.; Felix, J.F.; Jaddoe, V.W.; Oken, E.; Duijts, L.; Gold, D.R.; Baccarelli, A.A.	Peng, Cheng (57005911500); Dekker, Martijn Den (57204397395); Cardenas, Andrès (55315594400); Rifas-Shiman, Sheryl L. (6602973578); Luttmann-Gibson, Heike (8578787700); Agha, Golareh (26423544700); Harris, Maria H. (56890213000); Coull, Brent Andrew (7005844847); Schwartz, Joel D. (7404276367); Litonjua, Augusto A. (7003821493); DeMeo, Dawn Lisa (6603687762); Hivert, Marie France (57216594945); G…	57005911500; 57204397395; 55315594400; 6602973578; 8578787700; 26423544700; 56890213000; 7005844847; 7404276367; 7003821493; 6603687762; 57216594945; 57204390290; 6602162644; 8521714400; 57202519178; 6506585188; 6603016400; 57195375383; 35418579900; 57203175853	Residential proximity to major roadways at birth, dna methylation at birth and midchildhood, and childhood cognitive test scores: Project viva (Massachusetts, USA)	2018	Environmental Health Perspectives	126	9				10.1289/EHP2034	https://www.scopus.com/inward/record.uri?eid=2-s2.0-85055410016&doi=10.1289%2FEHP2034&partnerID=40&md5=6ab233f59198960a61449a4f77c3c641	Article	Final	Scopus	2-s2.0-85055410016
Arrifano, G.P.; Rodríguez Martín-Doimeadios, R.C.; Jiménez-Moreno, M.; Fernández-Trujillo, S.; Augusto-Oliveira, M.; Souza-Monteiro, J.R.; MacChi, B.M.; Alvarez-Leite, J.I.; Do-Nascimento, J.L.M.; Amador, M.T.; Santos, S.; Ribeiro-dos-Santos, Å.; Silva-Pereira, L.C.; Oriá, R.B.; Crespo-Lopez, M.E.	Arrifano, Gabriela P.F. (35309165900); Rodríguez Martín-Doimeadios, Rosa Carmen (6602927521); Jiménez-Moreno, María (23060736500); Fernández-Trujillo, Sergio (57205557975); Augusto-Oliveira, Marcus (56260324600); Souza-Monteiro, José Rogerio (56393002100); MacChi, Barbarella De Matos (24067354900); Alvarez-Leite, Jacqueline Isaura (6701589118); Do-Nascimento, José Luíz Martins (7004473713); Amado…	35309165900; 6602927521; 23060736500; 57205557975; 56260324600; 56393002100; 24067354900; 6701589118; 7004473713; 56800303600; 7102756289; 8431947000; 8601681800; 6701746254; 8230111500	Genetic susceptibility to neurodegeneration in Amazon: Apolipoprotein e genotyping in vulnerable populations exposed to mercury	2018	Frontiers in Genetics	9		285			10.3389/fgene.2018.00285	https://www.scopus.com/inward/record.uri?eid=2-s2.0-85057488239&doi=10.3389%2Ffgene.2018.00285&partnerID=40&md5=28c975aa5f299d8d08608cc38e004f1b	Article	Final	Scopus	2-s2.0-85057488239
Mitra, P.; Sharma, S.; Purohit, P.; Sharma, P.	Mitra, Prasenjit (57189371634); Sharma, Shailja (57213924038); Purohit, Purvi (55630426800); Sharma, Praveen (57673459100)	57189371634; 57213924038; 55630426800; 57673459100	Clinical and molecular aspects of lead toxicity: An update	2017	Critical Reviews in Clinical Laboratory Sciences	54	8-Jul		506	528	10.1080/10408363.2017.1408562	https://www.scopus.com/inward/record.uri?eid=2-s2.0-85038220217&doi=10.1080%2F10408363.2017.1408562&partnerID=40&md5=cd037a661e246c975e46b81676bf9f53	Review	Final	Scopus	2-s2.0-85038220217
Branco, V.; Caito, S.; Farina, M.; Rocha, J.; Áschner, M.; Carvalho, C.	Branco, Vasco (8271087300); Caito, Samuel William (23099219600); Farina, M. (7101962687); Rocha, Joao Batista Teixeira Da (7202074230); Áschner, Michael (7006089061); Carvalho, Cristina M.L. (35553159800)	8271087300; 23099219600; 7101962687; 7202074230; 7006089061; 35553159800	Biomarkers of mercury toxicity: Past, present, and future trends	2017	Journal of Toxicology and Environmental Health - Part B: Critical Reviews	20	3		119	154	10.1080/10937404.2017.1289834	https://www.scopus.com/inward/record.uri?eid=2-s2.0-85017104928&doi=10.1080%2F10937404.2017.1289834&partnerID=40&md5=234703a92e261c908d357e230128828a	Article	Final	Scopus	2-s2.0-85017104928
Breton, C.V.; Marsit, C.J.; Faustman, E.; Nadeau, K.; Goodrich, J.M.; Dolinoy, D.C.; Herbstman, J.; Holland, N.; LaSalle, J.M.; Schmidt, R.J.; Yousefi, P.; Perera, F.; Joubert, B.R.; Wiemels, J.; Taylor, M.; Yang, I.V.; Chen, R.; Hew, K.M.; Hussey Freeland, D.M.; Miller, R.; Murphy, S.K.	Breton, Carrie V. (13905662200); Marsit, Carmen J. (6602980785); Faustman, Elaine M. (7005480353); Nadeau, Kari Christine (35305427400); Goodrich, Jaclyn M. (37021342700); Dolinoy, Dana C. (57207599120); Herbstman, Julie Beth (16480225000); Holland, Nina Titenko (7102605602); LaSalle, Janine M. (7005702015); Schmidt, Rebecca J. (57765488700); Yousefi, Paul Darius (55242050300); Perera, Frederica …	13905662200; 6602980785; 7005480353; 35305427400; 37021342700; 57207599120; 16480225000; 7102605602; 7005702015; 57765488700; 55242050300; 7005396910; 35765515100; 7004014285; 7406242679; 7101797814; 59868966600; 59579204400; 57191699229; 7501586959; 7402778695	Small-magnitude effect sizes in epigenetic end points are important in children’s environmental health studies: The children’s environmental health and disease prevention research center’s epigenetics working group	2017	Environmental Health Perspectives	125	4		511	526	10.1289/EHP595	https://www.scopus.com/inward/record.uri?eid=2-s2.0-85016731419&doi=10.1289%2FEHP595&partnerID=40&md5=04ec3c9706e410097336942311c3029a	Review	Final	Scopus	2-s2.0-85016731419
Heindel, J.J.; Blumberg, B.; Cave, M.; MacHtinger, R.; Mantovani, A.; Méndez, M.A.; Nadal, A.; Palanza, P.; Panzica, G.; Sargis, R.; Vandenberg, L.N.; Vom Saal, F.	Heindel, Jerrold J. (7005927357); Blumberg, Bruce W. (7101933915); Cave, Matthew C. (15839213400); MacHtinger, Ronit (7801612297); Mantovani, Alberto (57987443200); Méndez, Michelle Ann (7202908278); Nadal, A. (7006223718); Palanza, Paola L. (7004631867); Panzica, Giancarlo (35499847900); Sargis, Robert M. (6507537917); Vandenberg, Laura N. (14042946900); Vom Saal, Frederick S. (57218886302)	7005927357; 7101933915; 15839213400; 7801612297; 57987443200; 7202908278; 7006223718; 7004631867; 35499847900; 6507537917; 14042946900; 57218886302	Metabolism disrupting chemicals and metabolic disorders	2017	Reproductive Toxicology	68			3	33	10.1016/j.reprotox.2016.10.001	https://www.scopus.com/inward/record.uri?eid=2-s2.0-85015801021&doi=10.1016%2Fj.reprotox.2016.10.001&partnerID=40&md5=24fc744135b75ff7c9a49c04f9f351b8	Article	Final	Scopus	2-s2.0-85015801021
Kishi, R.; Ikeda, A.; Minatoya, M.; Hanaoka, T.; Miyashita, C.; Itoh, S.; Kobayashi, S.; Ait Bamai, Y.A.; Yamazaki, K.; Miura, R.; Tamura, N.; Ito, K.; Goudarzi, H.; Sasaki, S.; Ikeno, T.; Okada, E.; Nishihara, S.; Mesfin Ketema, R.M.; Kita, T.; Kashino, I.; Baba, T.; Braimoh, T.S.; Minakami, S.; Cho, K.; Shinohara, N.; Moriya, K.; Mitsui, T.; Saito, T.; Suyama, S.; Nomura, T.; Konno, S.; Matsuur…	Kishi, Reiko (7005642702); Ikeda, Atsuko (26026778300); Minatoya, Machiko (57192314069); Hanaoka, Tomoyuki (7005593356); Miyashita, Chihiro (35741447600); Itoh, Sachiko (55820588800); Kobayashi, Sumitaka (42461668900); Ait Bamai, Yu (55850988200); Yamazaki, Keiko (57192311214); Miura, Ryu (57193710185); Tamura, Naomi (56043764500); Ito, Kumiko (56443037600); Goudarzi, Houman (55606092000); Sasaki…	7005642702; 26026778300; 57192314069; 7005593356; 35741447600; 55820588800; 42461668900; 55850988200; 57192311214; 57193710185; 56043764500; 56443037600; 55606092000; 7404102470; 42061462300; 57211670768; 57203054204; 57196074936; 37070789600; 49661513300; 49661007200; 49661143300; 57196078271; 7403956976; 7102309316; 7103366966; 7202338511; 55628558123; 57214893716; 7403422265; 7202295393; 74014…	The Hokkaido birth cohort study on environment and children's health: Cohort profile-updated 2017	2017	Environmental Health and Preventive Medicine	22	1				10.1186/s12199-017-0654-3	https://www.scopus.com/inward/record.uri?eid=2-s2.0-85029705047&doi=10.1186%2Fs12199-017-0654-3&partnerID=40&md5=cd0decf8cdfc822f224722f1f5322703	Article	Final	Scopus	2-s2.0-85029705047
Wang, A.; Padula, A.; Sirota, M.; Woodruff, T.J.	Wang, Aolin (56502680300); Padula, Amy M. (8584566200); Sirota, Marina (23971815700); Woodruff, Tracey J. (7005693218)	56502680300; 8584566200; 23971815700; 7005693218	Environmental influences on reproductive health: the importance of chemical exposures	2016	Fertility and Sterility	106	4		905	929	10.1016/j.fertnstert.2016.07.1076	https://www.scopus.com/inward/record.uri?eid=2-s2.0-84989844400&doi=10.1016%2Fj.fertnstert.2016.07.1076&partnerID=40&md5=d78bcc2edcb3b4fc0b15cb7e32e5c95c	Review	Final	Scopus	2-s2.0-84989844400
Hart, R.J.	Hart, Roger J. (7402599518)	7402599518	Physiological aspects of female fertility: Role of the environment, modern lifestyle, and genetics	2016	Physiological Reviews	96	3		873	909	10.1152/physrev.00023.2015	https://www.scopus.com/inward/record.uri?eid=2-s2.0-84983775976&doi=10.1152%2Fphysrev.00023.2015&partnerID=40&md5=e893fff894f2b331a2a967388cb7df53	Article	Final	Scopus	2-s2.0-84983775976
Yu, C.-J.; Du, J.-C.; Chiou, H.-C.; Yang, S.-H.; Liao, K.-W.; Yang, W.; Chung, M.-Y.; Chien, L.-C.; Hwang, B.; Chen, M.-L.	Yu, Chingjung (56368633400); Du, Jungchieh (13403469500); Chiou, Hsienchih (57164431500); Yang, Shanghan (56367793000); Liao, Kai Wei (55710819900); Yang, Winnie (7407758163); Chung, Mingyi (26642944800); Chien, Ling Chu (7102397032); Hwang, Betau (7201453919); Chen, Mei Lien (34667654800)	56368633400; 13403469500; 57164431500; 56367793000; 55710819900; 7407758163; 26642944800; 7102397032; 7201453919; 34667654800	Attention deficit/hyperactivity disorder and urinary nonylphenol levels: A case-control study in taiwanese children	2016	PLOS ONE	11	2	e0149558			10.1371/journal.pone.0149558	https://www.scopus.com/inward/record.uri?eid=2-s2.0-84960540690&doi=10.1371%2Fjournal.pone.0149558&partnerID=40&md5=369b467b05263e060534c18c048b023e	Article	Final	Scopus	2-s2.0-84960540690
Robinson, O.; Basagana, X.; Agier, L.; de Castro Pascual, M.; Hernandez-Ferrer, C.; González, J.R.; Grimalt, J.O.; Nieuwenhuijsen, M.; Sunyer, J.; Slama, R.; Vrijheid, M.	Robinson, Oliver J.K. (57203106334); Basagana, X. (55887724000); Agier, Lydiane (36571471600); de Castro Pascual, Montserrat (56536095600); Hernandez-Ferrer, Carles (56646489000); González, Juan Ramón (35069374200); Grimalt, Joan O. (16452268000); Nieuwenhuijsen, Mark J. (7007123042); Sunyer, Jordi A. (57217208060); Slama, Rémy (55699429700); Vrijheid, M. (6603357596)	57203106334; 55887724000; 36571471600; 56536095600; 56646489000; 35069374200; 16452268000; 7007123042; 57217208060; 55699429700; 6603357596	The Pregnancy Exposome: Multiple Environmental Exposures in the INMA-Sabadell Birth Cohort	2015	Environmental Science and Technology	49	17		10632	10641	10.1021/acs.est.5b01782	https://www.scopus.com/inward/record.uri?eid=2-s2.0-84940887240&doi=10.1021%2Facs.est.5b01782&partnerID=40&md5=0045229c50371c465527912b866dfc6a	Article	Final	Scopus	2-s2.0-84940887240
Jablonska, E.; Vinceti, M.	Jablonska, Ewa (55333058100); Vinceti, Marco (6701585191)	55333058100; 6701585191	Selenium and Human Health: Witnessing a Copernican Revolution?	2015	Environmental Carcinogenesis and Ecotoxicology Reviews	33	3		328	368	10.1080/10590501.2015.1055163	https://www.scopus.com/inward/record.uri?eid=2-s2.0-84938830880&doi=10.1080%2F10590501.2015.1055163&partnerID=40&md5=c401c6686eb1e94f92d9410c48c0677c	Review	Final	Scopus	2-s2.0-84938830880
Thomas, S.; Arbuckle, T.E.; Fisher, M.; Fraser, W.D.; Ettinger, A.; King, W.	Thomas, Shari (56673286700); Arbuckle, Tye E. (7004047475); Fisher, Mandy M. (7403500364); Fraser, William Donald (55796622200); Ettinger, Adrienne S. (7005632750); King, Will D. (55708384600)	56673286700; 7004047475; 7403500364; 55796622200; 7005632750; 55708384600	Metals exposure and risk of small-for-gestational age birth in a Canadian birth cohort: The MIREC study	2015	Environmental Research	140			430	439	10.1016/j.envres.2015.04.018	https://www.scopus.com/inward/record.uri?eid=2-s2.0-84930651577&doi=10.1016%2Fj.envres.2015.04.018&partnerID=40&md5=a72abeebd301a3af770e34fb3d0ff56d	Article	Final	Scopus	2-s2.0-84930651577
Desaulniers, D.; Al-Mulla, F.; Al-Temaimi, R.; Amedei, A.; Azqueta, A.; Bisson, W.H.; Brown, D.; Brunborg, G.; Charles, A.K.; Chen, T.; Colacci, A.; Darroudi, F.; Forte, S.; Gonzalez, L.; Abdul Hamid, R.A.; Knudsen, L.E.; Leyns, L.; de Cerain Salsamendi, A.L.; Memeo, L.; Mondello, C.; Mothersill, C.; Olsen, A.-K.; Pavanello, S.; Raju, J.; Rojas, E.; Roy, R.; Ryan, E.; Ostrosky-Wegman, P.; Salem, …	Desaulniers, Daniel (57214767153); Al-Mulla, F. (6603636413); Al-Temaimi, Rabeah Abbas (55910477000); Amedei, Amedeo (6603007335); Azqueta, A. O. (6507676396); Bisson, William H. (8657312000); Brown, Dustin G. (56447389100); Brunborg, Gunnar (7003314860); Charles, Amelia K. (23466456100); Chen, Tao (56877947100); Colacci, A. (57200158437); Darroudi, Firouz (7005447450); Forte, Stefano (3617140880…	57214767153; 6603636413; 55910477000; 6603007335; 6507676396; 8657312000; 56447389100; 7003314860; 23466456100; 56877947100; 57200158437; 7005447450; 36171408800; 57202080065; 57200265548; 57202073514; 6603223281; 56732992800; 57219957640; 7003311284; 7005551101; 8758778400; 57473411600; 7006701911; 7102863871; 57089615300; 56760942300; 7007129605; 57193454265; 7006237300; 59564386100; 7005244196…	Causes of genome instability: The effect of low dose chemical exposures in modern society	2015	Carcinogenesis	36			S61	S88	10.1093/carcin/bgv031	https://www.scopus.com/inward/record.uri?eid=2-s2.0-84937713062&doi=10.1093%2Fcarcin%2Fbgv031&partnerID=40&md5=0a858b484f8a9f13ac8826a1ca05a2fe	Review	Final	Scopus	2-s2.0-84937713062
Tao, Y.; Sáñchez, B.N.; Mukherjee, B.	Tao, Yebin (55904469800); Sáñchez, Brisa Ney Ney (10039288900); Mukherjee, Bhramar (7202760576)	55904469800; 10039288900; 7202760576	Latent variable models for gene–environment interactions in longitudinal studies with multiple correlated exposures	2015	Statistics in Medicine	34	7		1227	1241	10.1002/sim.6401	https://www.scopus.com/inward/record.uri?eid=2-s2.0-84965083122&doi=10.1002%2Fsim.6401&partnerID=40&md5=5ea7510b42b60b889c3f7c02ff132158	Article	Final	Scopus	2-s2.0-84965083122
de Felice, A.; Ricceri, L.; Venerosi, A.; Chiarotti, F.; Calamandrei, G.	de Felice, Alessia (56387059000); Ricceri, Laura (6701378431); Venerosi, Aldina P. (6603458442); Chiarotti, Flavia (7003347407); Calamandrei, Gemma (7004291951)	56387059000; 6701378431; 6603458442; 7003347407; 7004291951	Multifactorial origin of neurodevelopmental disorders: Approaches to understanding complex etiologies	2015	Toxics	3	1		89	129	10.3390/toxics3010089	https://www.scopus.com/inward/record.uri?eid=2-s2.0-84961647260&doi=10.3390%2Ftoxics3010089&partnerID=40&md5=501c077547a244850aff341a9c1fdaf5	Review	Final	Scopus	2-s2.0-84961647260
Gore, A.C.; Chappell, V.A.; Fenton, S.E.; Flaws, J.A.; Nadal, A.; Prins, G.S.; Toppari, J.; Zoeller, R.T.	Gore, Andrea C. (7004280073); Chappell, Vesna A. (55316646000); Fenton, Suzanne E. (7103392718); Flaws, Jodi Anne (34770769200); Nadal, A. (7006223718); Prins, Gail S. (7006268531); Toppari, Jorma (35479112600); Zoeller, Robert Thomas (7005878281)	7004280073; 55316646000; 7103392718; 34770769200; 7006223718; 7006268531; 35479112600; 7005878281	EDC-2: The Endocrine Society's Second Scientific Statement on Endocrine-Disrupting Chemicals	2015	Endocrine Reviews	36	6		1	150	10.1210/er.2015-1010	https://www.scopus.com/inward/record.uri?eid=2-s2.0-84983150574&doi=10.1210%2Fer.2015-1010&partnerID=40&md5=027f79f438678204b1778c65bbc73da4	Review	Final	Scopus	2-s2.0-84983150574
[truncated: 1,869 more columns]
