# Supplementary material for: Genetic Modulation of Mercury Exposure on Perinatal and Birth Outcomes: A Systematic Review and Meta-Analysis of Gene-Environment Interactions
Source: J Xenobiot. 2026 Feb 6;16(1):28. doi: 10.3390/jox16010028 (PMC12921806; doi:10.3390/jox16010028)
Supplement: Supplementary file 1 [file jox-16-00028-s001.zip › Supplementary File S2_PubMed Search.csv]

PMID	Title	Authors	Citation	First Author	Journal/Book	Publication Year	Create Date	PMCID	NIHMS ID	DOI	Note
38178055	Factors associated with blood mercury concentrations and their interactions with three glutathione S-transferase genes (GSTT1, GSTM1, and GSTP1): an exposure assessment study of typically developing Jamaican children	Zaman SF, Samms-Vaughan M, Saroukhani S, Bressler J, Hessabi M, Grove ML, Pellington SS, Loveland KA, Rahbar MH.	BMC Pediatr. 2024 Jan 4;24(1):14. doi: 10.1186/s12887-023-04452-w.	Zaman SF	BMC Pediatr	2024	1/4/2024	PMC10765857		10.1186/s12887-023-04452-w
38133368	Revisiting Genetic Influence on Mercury Exposure and Intoxication in Humans: A Scoping Review	Crespo-Lopez ME, Barthelemy JL, Lopes-Araújo A, Santos-Sacramento L, Leal-Nazaré CG, Soares-Silva I, Macchi BM, do Nascimento JLM, Arrifano GP, Augusto-Oliveira M.	Toxics. 2023 Nov 29;11(12):967. doi: 10.3390/toxics11120967.	Crespo-Lopez ME	Toxics	2023	12/22/2023	PMC10747380		10.3390/toxics11120967
38535959	Single-Nucleotide Polymorphisms Associated with Mercury Levels and Neurological Symptoms: An Overview	Perini JA, Cardoso JV, Knesse AO, Pessoa-Silva FO, Vasconcellos ACS, Machado DE, Basta PC.	Toxics. 2024 Mar 20;12(3):226. doi: 10.3390/toxics12030226.	Perini JA	Toxics	2024	3/27/2024	PMC10975854		10.3390/toxics12030226
36851015	Chronic Mercury Exposure and GSTP1 Polymorphism in Munduruku Indigenous from Brazilian Amazon	Silva MCD, Oliveira RAA, Vasconcellos ACS, Rebouças BH, Pinto BD, Lima MO, Jesus IM, Machado DE, Hacon SS, Basta PC, Perini JA.	Toxics. 2023 Jan 31;11(2):138. doi: 10.3390/toxics11020138.	Silva MCD	Toxics	2023	2/28/2023	PMC9965510		10.3390/toxics11020138	Include
27616663	Prenatal mercury exposure, neurodevelopment and apolipoprotein E genetic polymorphism	Snoj Tratnik J, Falnoga I, Trdin A, Mazej D, Fajon V, Miklavčič A, Kobal AB, Osredkar J, Sešek Briški A, Krsnik M, Neubauer D, Kodrič J, Stropnik S, Gosar D, Lešnik Musek P, Marc J, Jurkovič Mlakar S, Petrović O, Vlašić-Cicvarić I, Prpić I, Milardović A, Radić Nišević J, Vuković D, Fišić E, Špirić Z, Horvat M.	Environ Res. 2017 Jan;152:375-385. doi: 10.1016/j.envres.2016.08.035. Epub 2016 Sep 9.	Snoj Tratnik J	Environ Res	2017	9/13/2016			10.1016/j.envres.2016.08.035
40165532	Interrelation between prenatal mercury-selenium exposure and glutathione gene polymorphism: impact on growth and development in children	Rahmah ND, Pramono A, Muniroh M.	Rev Environ Health. 2025 Apr 2;40(3):591-601. doi: 10.1515/reveh-2024-0169. Print 2025 Sep 25.	Rahmah ND	Rev Environ Health	2025	4/1/2025			10.1515/reveh-2024-0169
39054006	Influence of genetic polymorphisms of Hg metabolism and DNA repair on the frequencies of micronuclei, nucleoplasmic bridges, and nuclear buds in communities living in gold mining areas	Espitia-Pérez L, Brango H, Peñata-Taborda A, Galeano-Páez C, Jaramillo-García M, Espitia-Pérez P, Pastor-Sierra K, Bru-Cordero O, Hoyos-Giraldo LS, Reyes-Carvajal I, Saavedra-Trujillo D, Ricardo-Caldera D, Coneo-Pretelt A.	Mutat Res Genet Toxicol Environ Mutagen. 2024 Jul;897:503790. doi: 10.1016/j.mrgentox.2024.503790. Epub 2024 Jun 13.	Espitia-Pérez L	Mutat Res Genet Toxicol Environ Mutagen	2024	7/25/2024			10.1016/j.mrgentox.2024.503790
38922121	The GSTP1 rs1695 Polymorphism Is Associated with Mercury Levels and Neurodevelopmental Delay in Indigenous Munduruku Children from the Brazilian Amazon	Silva MCD, Basta PC, Hofer CB, Oliveira MAF, Kempton JW, Oliveira RAA, Vasconcellos ACS, Perini JA.	Toxics. 2024 Jun 19;12(6):441. doi: 10.3390/toxics12060441.	Silva MCD	Toxics	2024	6/26/2024	PMC11209255		10.3390/toxics12060441	Include
33096466	Exposure to mercury among 9-year-old children and neurobehavioural function	Lozano M, Murcia M, Soler-Blasco R, González L, Iriarte G, Rebagliato M, Lopez-Espinosa MJ, Esplugues A, Ballester F, Llop S.	Environ Int. 2021 Jan;146:106173. doi: 10.1016/j.envint.2020.106173. Epub 2020 Oct 20.	Lozano M	Environ Int	2021	10/23/2020			10.1016/j.envint.2020.106173
28500872	CYP3A genes and the association between prenatal methylmercury exposure and neurodevelopment	Llop S, Tran V, Ballester F, Barbone F, Sofianou-Katsoulis A, Sunyer J, Engström K, Alhamdow A, Love TM, Watson GE, Bustamante M, Murcia M, Iñiguez C, Shamlaye CF, Rosolen V, Mariuz M, Horvat M, Tratnik JS, Mazej D, van Wijngaarden E, Davidson PW, Myers GJ, Rand MD, Broberg K.	Environ Int. 2017 Aug;105:34-42. doi: 10.1016/j.envint.2017.04.013. Epub 2017 May 10.	Llop S	Environ Int	2017	5/14/2017	PMC5517297	NIHMS877928	10.1016/j.envint.2017.04.013	Include
31350461	Methylmercury exposure, genetic variation in metabolic enzymes, and the risk of glioma	Creed JH, Peeri NC, Anic GM, Thompson RC, Olson JJ, LaRocca RV, Chowdhary SA, Brockman JD, Gerke TA, Nabors LB, Egan KM.	Sci Rep. 2019 Jul 26;9(1):10861. doi: 10.1038/s41598-019-47284-4.	Creed JH	Sci Rep	2019	7/28/2019	PMC6659774		10.1038/s41598-019-47284-4
38462212	Impact of GSTT1 AND GSTM1 variants and hair mercury concentration in maternal blood pressure among coastal pregnant women in Central Java, Indonesia	Armatussolikha HR, Winarni TI, Maharani N, Dewantiningrum J, Muniroh M.	Reprod Toxicol. 2024 Apr;125:108574. doi: 10.1016/j.reprotox.2024.108574. Epub 2024 Mar 8.	Armatussolikha HR	Reprod Toxicol	2024	3/10/2024			10.1016/j.reprotox.2024.108574
36621546	ALAD and APOE polymorphisms are associated with lead and mercury levels in Italian pregnant women and their newborns with adequate nutritional status of zinc and selenium	Palir N, Stajnko A, Snoj Tratnik J, Mazej D, Briški AS, France-Štiglic A, Rosolen V, Mariuz M, Giordani E, Barbone F, Horvat M, Falnoga I.	Environ Res. 2023 Mar 1;220:115226. doi: 10.1016/j.envres.2023.115226. Epub 2023 Jan 5.	Palir N	Environ Res	2023	1/9/2023			10.1016/j.envres.2023.115226	Include
32471193	Mercury Exposure Assessment in Mother-Infant Pairs from Continental and Coastal Croatia	Sekovanić A, Piasek M, Orct T, Sulimanec Grgec A, Matek Sarić M, Stasenko S, Jurasović J.	Biomolecules. 2020 May 27;10(6):821. doi: 10.3390/biom10060821.	Sekovanić A	Biomolecules	2020	5/31/2020	PMC7355586		10.3390/biom10060821
27450956	GPX1 Pro198Leu polymorphism and GSTM1 deletion do not affect selenium and mercury status in mildly exposed Amazonian women in an urban population	Rocha AV, Rita Cardoso B, Zavarize B, Almondes K, Bordon I, Hare DJ, Teixeira Favaro DI, Franciscato Cozzolino SM.	Sci Total Environ. 2016 Nov 15;571:801-8. doi: 10.1016/j.scitotenv.2016.07.054. Epub 2016 Jul 21.	Rocha AV	Sci Total Environ	2016	7/25/2016			10.1016/j.scitotenv.2016.07.054
40191016	Are There Sex Differences in Interactive Associations of Environmental Exposure to Lead (Pb), Mercury (Hg), and Manganese (Mn) with GST Genes (GSTP1, GSTT1, and GSTM1) in Relation to ASD in Jamaican Children?	Zwiya HT, Samms-Vaughan M, Bressler J, Lee M, Byrd-Williams C, Hessabi M, Grove ML, Shakespeare-Pellington S, Loveland KA, Rahbar MH.	Res Autism Spectr Disord. 2023 Jul;105:102162. doi: 10.1016/j.rasd.2023.102162. Epub 2023 Apr 28.	Zwiya HT	Res Autism Spectr Disord	2023	4/7/2025	PMC11970619	NIHMS2059150	10.1016/j.rasd.2023.102162
37858899	KEAP1 polymorphisms and neurodevelopmental outcomes in children with exposure to prenatal MeHg from the Seychelles Child Development Study Nutrition Cohort 2	de Paula HK, Love TM, Pineda D, Watson GE, Thurston SW, Yeates AJ, Mulhern MS, McSorley EM, Strain JJ, Shamlaye CF, Myers GJ, Rand MD, van Wijngaarden E, Broberg K.	Neurotoxicology. 2023 Dec;99:177-183. doi: 10.1016/j.neuro.2023.10.008. Epub 2023 Oct 17.	de Paula HK	Neurotoxicology	2023	10/20/2023	PMC10841683	NIHMS1944483	10.1016/j.neuro.2023.10.008
29573653	Maternal polymorphisms in glutathione-related genes are associated with maternal mercury concentrations and early child neurodevelopment in a population with a fish-rich diet	Wahlberg K, Love TM, Pineda D, Engström K, Watson GE, Thurston SW, Yeates AJ, Mulhern MS, McSorley EM, Strain JJ, Smith TH, Davidson PW, Shamlaye CF, Myers GJ, Rand MD, van Wijngaarden E, Broberg K.	Environ Int. 2018 Jun;115:142-149. doi: 10.1016/j.envint.2018.03.015. Epub 2018 Mar 21.	Wahlberg K	Environ Int	2018	3/25/2018	PMC5970067	NIHMS953886	10.1016/j.envint.2018.03.015	Include
40869747	Mercury Exposure and Health Effects in Indigenous People from the Brazilian Amazon-Literature-Scoping Review	da Conceição Nascimento Pinheiro M, Cardoso FC, do Nascimento de Aviz LB, de Freitas Junior JAB, da Silva MCF, Silva MT, Pinheiro DN, Carneiro SR, Pinheiro ER, Corvelo TCO.	Int J Environ Res Public Health. 2025 Jul 22;22(8):1159. doi: 10.3390/ijerph22081159.	da Conceição Nascimento Pinheiro M	Int J Environ Res Public Health	2025	8/28/2025	PMC12386174		10.3390/ijerph22081159
38810984	Dietary mercury intake, the IL23R rs10889677 polymorphism, and the risk of gastric cancer in a Korean population: a hospital-based case-control study	Kim JH, Gunathilake M, Lee J, Choi IJ, Kim YI, Kim J.	Epidemiol Health. 2024;46:e2024051. doi: 10.4178/epih.e2024051. Epub 2024 May 21.	Kim JH	Epidemiol Health	2024	5/29/2024	PMC11573488		10.4178/epih.e2024051
34444495	Genetic Polymorphism of Delta Aminolevulinic Acid Dehydratase (ALAD) Gene and Symptoms of Chronic Mercury Exposure in Munduruku Indigenous Children within the Brazilian Amazon	Perini JA, Silva MC, Vasconcellos ACS, Viana PVS, Lima MO, Jesus IM, Kempton JW, Oliveira RAA, Hacon SS, Basta PC.	Int J Environ Res Public Health. 2021 Aug 19;18(16):8746. doi: 10.3390/ijerph18168746.	Perini JA	Int J Environ Res Public Health	2021	8/27/2021	PMC8394242		10.3390/ijerph18168746	Include
26673400	Genetic polymorphisms are associated with hair, blood, and urine mercury levels in the American Dental Association (ADA) study participants	Parajuli RP, Goodrich JM, Chou HN, Gruninger SE, Dolinoy DC, Franzblau A, Basu N.	Environ Res. 2016 Aug;149:247-258. doi: 10.1016/j.envres.2015.11.032. Epub 2015 Dec 7.	Parajuli RP	Environ Res	2016	12/18/2015	PMC4897752	NIHMS743465	10.1016/j.envres.2015.11.032	Include
34501811	Mercury Exposure in Munduruku Indigenous Communities from Brazilian Amazon: Methodological Background and an Overview of the Principal Results	Basta PC, Viana PVS, Vasconcellos ACS, Périssé ARS, Hofer CB, Paiva NS, Kempton JW, Ciampi de Andrade D, Oliveira RAA, Achatz RW, Perini JA, Meneses HDNM, Hallwass G, Lima MO, Jesus IM, Santos CCRD, Hacon SS.	Int J Environ Res Public Health. 2021 Sep 1;18(17):9222. doi: 10.3390/ijerph18179222.	Basta PC	Int J Environ Res Public Health	2021	9/10/2021	PMC8430525		10.3390/ijerph18179222
41334396	Mercury exposure, epigenetic modifications, and genetic susceptibility: insights from molecular docking and population analysis	Serik B, Shinetova LE, Efimova NV, Bekeyeva SA, Abdrakhmanova BM, Dauletova AO, Suleimenova RK, Mussin NM, Zare A, Safarzoda Sharoffidin R, Tamadon A.	Front Public Health. 2025 Nov 17;13:1710032. doi: 10.3389/fpubh.2025.1710032. eCollection 2025.	Serik B	Front Public Health	2025	12/3/2025	PMC12665739		10.3389/fpubh.2025.1710032
40840299	Polymorphisms in Hg-related genes and their impact on mercury burden and oxidative stress biomarkers among riverside Amazonian populations	Maraslis FT, Duarte NAA, Nunes EA, de Lima LE, Serpeloni JM, Horvat M, Domingo JL, Barbosa F Jr, Barcelos GRM.	Chemosphere. 2025 Oct;387:144646. doi: 10.1016/j.chemosphere.2025.144646. Epub 2025 Aug 20.	Maraslis FT	Chemosphere	2025	8/21/2025			10.1016/j.chemosphere.2025.144646
25728017	Effects of genetic polymorphisms on antioxidant status and concentrations of the metals in the blood of riverside Amazonian communities co-exposed to Hg and Pb	Barcelos GR, Souza MF, Oliveira AÁ, Lengert Av, Oliveira MT, Camargo RB, Grotto D, Valentini J, Garcia SC, Braga GÚ, Cólus IM, Adeyemi J, Barbosa F Jr.	Environ Res. 2015 Apr;138:224-32. doi: 10.1016/j.envres.2015.02.017. Epub 2015 Feb 27.	Barcelos GR	Environ Res	2015	3/3/2015			10.1016/j.envres.2015.02.017	Include
32480025	Association between genetic variations in GSH-related and MT genes and low-dose methylmercury exposure in children and women of childbearing age: a pilot study	Chan PHY, Chan KYY, Schooling CM, Hui LL, Chan MHM, Li AM, Cheung RCK, Lam HS.	Environ Res. 2020 Aug;187:109703. doi: 10.1016/j.envres.2020.109703. Epub 2020 May 20.	Chan PHY	Environ Res	2020	6/2/2020			10.1016/j.envres.2020.109703	Include
41205373	Association of pre-and postnatal mercury exposure with cardiometabolic risk factors in children: the role of the telomere length and telomerase reverse transcriptase polymorphisms	Lozano M, Soler-Blasco R, Ballester F, Gutzkow KB, Brantsæter AL, Karachaliou M, Stephanou EG, Symvoulakis EK, Grazuleviciene R, Andrusaityte S, Dedele A, Yang TC, McEachan RRC, Wright J, Heude B, Yuan WL, Vrijheid M, Maitre L, Stratakis N, Thomsen C, Nawrot T, Broberg K, Llop S.	Environ Int. 2025 Nov;205:109880. doi: 10.1016/j.envint.2025.109880. Epub 2025 Oct 30.	Lozano M	Environ Int	2025	11/8/2025	PMC12634486		10.1016/j.envint.2025.109880
33592447	Accumulation of different metals in oyster Crassostrea gigas: Significance and specificity of SLC39A (ZIP) and SLC30A (ZnT) gene families and polymorphism variation	Meng J, Wang WX, Li L, Zhang G.	Environ Pollut. 2021 May 1;276:116706. doi: 10.1016/j.envpol.2021.116706. Epub 2021 Feb 8.	Meng J	Environ Pollut	2021	2/16/2021			10.1016/j.envpol.2021.116706
32622117	Trace elements and APOE polymorphisms in pregnant women and their new-borns	Trdin A, Snoj Tratnik J, Stajnko A, Marc J, Mazej D, Sešek Briški A, Kastelec D, Prpić I, Petrović O, Špirić Z, Horvat M, Falnoga I.	Environ Int. 2020 Oct;143:105626. doi: 10.1016/j.envint.2020.105626. Epub 2020 Jul 2.	Trdin A	Environ Int	2020	7/5/2020			10.1016/j.envint.2020.105626
38402986	Genomic investigation on genes related to mercury metabolism in Amazonian indigenous populations	Carvalho VHV, Rodrigues JCG, Vinagre LWMS, Pereira EEB, Monte N, Fernandes MR, Ribeiro-Dos-Santos AM, Guerreiro JF, Ribeiro-Dos-Santos Â, Dos Santos SEB, Dos Santos NPC.	Sci Total Environ. 2024 May 1;923:171232. doi: 10.1016/j.scitotenv.2024.171232. Epub 2024 Feb 23.	Carvalho VHV	Sci Total Environ	2024	2/25/2024			10.1016/j.scitotenv.2024.171232
31241132	A Birth Cohort Study on the Genetic Modification of the Association of Prenatal Methylmercury With Child Cognitive Development	Julvez J, Davey Smith G, Ring S, Grandjean P.	Am J Epidemiol. 2019 Oct 1;188(10):1784-1793. doi: 10.1093/aje/kwz156.	Julvez J	Am J Epidemiol	2019	6/27/2019	PMC6768817		10.1093/aje/kwz156
30016332	Bank1 and NF-kappaB as key regulators in anti-nucleolar antibody development	Alkaissi H, Havarinasab S, Nielsen JB, Söderkvist P, Hultman P.	PLoS One. 2018 Jul 17;13(7):e0199979. doi: 10.1371/journal.pone.0199979. eCollection 2018.	Alkaissi H	PLoS One	2018	7/18/2018	PMC6049909		10.1371/journal.pone.0199979
25690149	Genetic Effects of eNOS Polymorphisms on Biomarkers Related to Cardiovascular Status in a Population Coexposed to Methylmercury and Lead	Barcelos GR, De Marco KC, de Rezende VB, Braga GÚ, Antunes LM, Tanus-Santos JE, Barbosa F Jr.	Arch Environ Contam Toxicol. 2015 Aug;69(2):173-80. doi: 10.1007/s00244-015-0137-8. Epub 2015 Feb 18.	Barcelos GR	Arch Environ Contam Toxicol	2015	2/19/2015			10.1007/s00244-015-0137-8
32946573	Genetic Polymorphisms in Multispecific Transporters Mitigate Mercury Nephrotoxicity in an Artisanal and Small-Scale Gold Mining Community in Colombia	Sánchez Rodríguez LH, Medina Pérez OM, Rondón González F, Rincón Cruz G, Rocha Muñoz L, Flórez-Vargas O.	Toxicol Sci. 2020 Dec 1;178(2):338-346. doi: 10.1093/toxsci/kfaa142.	Sánchez Rodríguez LH	Toxicol Sci	2020	9/18/2020	PMC7825076		10.1093/toxsci/kfaa142
26025379	Genome-wide association study of toxic metals and trace elements reveals novel associations	Ng E, Lind PM, Lindgren C, Ingelsson E, Mahajan A, Morris A, Lind L.	Hum Mol Genet. 2015 Aug 15;24(16):4739-45. doi: 10.1093/hmg/ddv190. Epub 2015 May 29.	Ng E	Hum Mol Genet	2015	5/31/2015	PMC4512629		10.1093/hmg/ddv190
26942574	Genome-Wide Association Study to Identify Genes Related to Renal Mercury Concentrations in Mice	Alkaissi H, Ekstrand J, Jawad A, Nielsen JB, Havarinasab S, Soderkvist P, Hultman P.	Environ Health Perspect. 2016 Jul;124(7):920-6. doi: 10.1289/ehp.1409284. Epub 2016 Mar 4.	Alkaissi H	Environ Health Perspect	2016	3/5/2016	PMC4937848		10.1289/ehp.1409284
27262785	Polymorphisms in ATP-binding cassette transporters associated with maternal methylmercury disposition and infant neurodevelopment in mother-infant pairs in the Seychelles Child Development Study	Engström K, Love TM, Watson GE, Zareba G, Yeates A, Wahlberg K, Alhamdow A, Thurston SW, Mulhern M, McSorley EM, Strain JJ, Davidson PW, Shamlaye CF, Myers GJ, Rand MD, van Wijngaarden E, Broberg K.	Environ Int. 2016 Sep;94:224-229. doi: 10.1016/j.envint.2016.05.027. Epub 2016 Jun 2.	Engström K	Environ Int	2016	6/6/2016	PMC4980164	NIHMS792449	10.1016/j.envint.2016.05.027
41371460	Neurobehavioral effects of mercury, lead, and selenium co-exposure in the Brazilian amazon: Insights from bayesian mixture modeling and SELENOP genetic variation	Araújo ML, Cruz JC, Duarte NAA, Santos LCD, Rocha BA, Antunes LMG, Barbosa F Jr.	Environ Toxicol Pharmacol. 2026 Jan;121:104898. doi: 10.1016/j.etap.2025.104898. Epub 2025 Dec 8.	Araújo ML	Environ Toxicol Pharmacol	2026	12/10/2025			10.1016/j.etap.2025.104898
41380599	Intraspecific complexity in mercury contamination of two harvested fishes revealed by genetics: Food security and conservation implications	Gibelli J, Michaelides S, Won H, Chamlian B, Bampfylde C, Maclean B, Giroux P, Gray QZ, Voyageur M, Jeon HB, Bouchard R, Fraser DJ.	Sci Total Environ. 2026 Jan 10;1011:181133. doi: 10.1016/j.scitotenv.2025.181133. Epub 2025 Dec 10.	Gibelli J	Sci Total Environ	2026	12/11/2025			10.1016/j.scitotenv.2025.181133
