# Supplementary material for: Genetic Modulation of Mercury Exposure on Perinatal and Birth Outcomes: A Systematic Review and Meta-Analysis of Gene-Environment Interactions
Source: J Xenobiot. 2026 Feb 6;16(1):28. doi: 10.3390/jox16010028 (PMC12921806; doi:10.3390/jox16010028)
Supplement: Supplementary file 1 [file jox-16-00028-s001.zip › Supplementary File S3_ScienceDirect Search.csv]

Item type	Authors	Title	Journal	Publication year	Volume	Issue	Pages	Date published	ISSN	URLs	DOI	Abstract	Keywords	Note
Journal Article	Fuse N,Anzawa H,Sakurai M,Motoike IN,Nagaie S,Nakamura T,Miyazawa A,Kodama EN,Orui M,Hamanaka Y,Kobayashi T,Uruno A,Taira M,Shimizu R,Nakaya N,Ishikuro M,Obara T,Nagami F,Ogishima S,Katsuoka F,Kumada K,Kuriyama S,Hozawa A,Izumi Y,Kinoshita K,Yamamoto M	Genome-Wide Association Study of Intraocular Pressure in Population-Based Cohorts in Japan: The Tohoku Medical Megabank Organization Eye Study	Ophthalmology Science	2025	5	5	100821	2025	2666-9145	http://dx.doi.org/10.1016/j.xops.2025.100821;https://www.sciencedirect.com/science/article/pii/S2666914525001198	10.1016/j.xops.2025.100821	Purpose This study was conducted to elucidate the distribution and determinants of ocular biometric parameters and to assess the association between intraocular pressure (IOP) and single nucleotide polymorphisms (SNPs) in the Japanese population–based genome cohort studies. Design Cross-sectional analysis involving genome-wide association studies (GWASs). Participants In total, 22 150 participant…	Intraocular pressure, Population-based cohort study, Genome-wide association study (GWAS)
Journal Article	Palir N,Stajnko A,Snoj Tratnik J,Mazej D,Briški AS,France-Štiglic A,Rosolen V,Mariuz M,Giordani E,Barbone F,Horvat M,Falnoga I	ALAD and APOE polymorphisms are associated with lead and mercury levels in Italian pregnant women and their newborns with adequate nutritional status of zinc and selenium	Environmental Research	2023	220		115226	2023	0013-9351	http://dx.doi.org/10.1016/j.envres.2023.115226;https://www.sciencedirect.com/science/article/pii/S001393512300018X	10.1016/j.envres.2023.115226	The impacts of single-nucleotide polymorphisms (SNPs) in ALAD and VDR genes on Pb health effects and/or kinetics are inconclusive at low exposure levels, while studies including APOE SNPs are rare. In this study, we examined the associations of ALAD, VDR and APOE SNPs with exposure biomarkers of Pb and other trace elements (TEs) in Italian pregnant women (N = 873, aged 18–44 years) and their newb…	Lead, ALAD, APOE, VDR, Gene polymorphism, Pregnancy	Include, Duplicate
Journal Article	McRae KE,Pudwell J,Peterson N,Smith GN	Inhaled carbon monoxide increases vasodilation in the microvascular circulation	Microvascular Research	2019	123		92-98	2019	0026-2862	http://dx.doi.org/10.1016/j.mvr.2019.01.004;https://www.sciencedirect.com/science/article/pii/S002628621830219X	10.1016/j.mvr.2019.01.004	Preeclampsia (PE) is characterized by systemic maternal endothelial dysfunction. Changes in endothelial reactivity have been reported before the onset of clinical signs of PE, and continuing into the post-partum period. Women who smoke during pregnancy have a 33% reduced risk of developing PE. This reduced risk is hypothesized to be, in part, attributed to carbon monoxide (CO), a by-product of ci…	Preeclampsia, Carbon monoxide, Microvasculature
Journal Article	Greydanus DE,Azeem MW,Nazeer A	Schizophrenia and psychosis in children and adolescents: An inspiring journey of scientific progress and the rich influences of history and religion	Disease-a-Month	2025	71	10	101983	2025	0011-5029	http://dx.doi.org/10.1016/j.disamonth.2025.101983;https://www.sciencedirect.com/science/article/pii/S0011502925001373	10.1016/j.disamonth.2025.101983	The human brain begins in utero through neurulation, during which the neural plate develops into the neural tube. Through a complex journey of remarkable neurological intricacy, the central nervous system (CNS) forms with billions of neurons and trillions of connections. This extraordinary process is filled with dangers, including genetic abnormalities (from both maternal and paternal sources), m…	Pediatric schizophrenia, Historical perspectives, Epidemiology, Diagnosis, Etiology, Co-morbidities, Differential diagnoses, Evaluation, Psychopharmacology, Antipsychotics, Clozapine, Psychosocial support, ECT, Role of the primary care clinician
Journal Article	Ferber SG,Als H,McAnulty G,Klinger G,Weller A	Multi-level hypothalamic neuromodulation of self-regulation and cognition in preterm infants: Towards a control systems model	Comprehensive Psychoneuroendocrinology	2022	9		100109	2022	2666-4976	http://dx.doi.org/10.1016/j.cpnec.2021.100109;https://www.sciencedirect.com/science/article/pii/S2666497621000837	10.1016/j.cpnec.2021.100109	Preterm infants, age-corrected for prematurity, score on average, 10 points lower on IQ tests than full-term infants tested at comparable ages. This review focuses on the potential contribution of the hypothalamus to cognitive neuro-regulatory development in preterm infants through its bidirectional neural connections with the prefrontal cortex and its neuroendocrine activity. It aims to clarify …	Premature infants, Hypothalamus, Prefrontal cortex, Cognitive, Neuro-regulatory development, Epigenetics
Journal Article	Flores G,Morales-Medina JC,Diaz A	Neuronal and brain morphological changes in animal models of schizophrenia	Behavioural Brain Research	2016	301		190-203	2016	0166-4328	http://dx.doi.org/10.1016/j.bbr.2015.12.034;https://www.sciencedirect.com/science/article/pii/S0166432815303430	10.1016/j.bbr.2015.12.034	Schizophrenia, a severe and debilitating disorder with a high social burden, affects 1% of the adult world population. Available therapies are unable to treat all the symptoms, and result in strong side effects. For this reason, numerous animal models have been generated to elucidate the pathophysiology of this disorder. All these models present neuronal remodeling and abnormalities in spine stab…	Animal model, Hippocampus, Neurodevelopment, Morphology, Prefrontal cortex, Schizoprenia
Journal Article	Avila-Hilari A,Tinoco-Solórzano A,Vélez-Páez J,Avellanas-Chavala ML	Critical pregnancy at altitude: A look at Latin America	Medicina Intensiva (English Edition)	2024	48	7	411-420	2024	2173-5727	http://dx.doi.org/10.1016/j.medine.2024.04.013;https://www.sciencedirect.com/science/article/pii/S2173572724001024	10.1016/j.medine.2024.04.013	Critical pregnancy at high altitudes increases morbidity and mortality from 2500 m above sea level. In addition to altitude, there are other influential factors such as social inequalities, cultural, prehospital barriers, and lack the appropriate development of healthcare infrastructure. The most frequent causes of critical pregnancy leading to admission to Intensive Care Units are pregnancy hype…	Altitude, Pregnancy, Maternal critical care, Intensive care, Obstetrics, Maternal morbidity, Maternal mortality, Altitud, Embarazo, Cuidados críticos maternos, Cuidados intensivos, Obstetricia, Morbilidad materna, Mortalidad materna
Journal Article	Schmidt A,Schmidt A,Markert UR	The road (not) taken – Placental transfer and interspecies differences	Placenta	2021	115		70-77	2021	0143-4004	http://dx.doi.org/10.1016/j.placenta.2021.09.011;https://www.sciencedirect.com/science/article/pii/S0143400421005907	10.1016/j.placenta.2021.09.011	Species differences are among the main reasons for the high failure rate of preclinical studies. A better awareness and understanding of these differences might help to improve the outcome of preclinical research. In reproduction, the placenta is the central organ regulating fetal exposure to a substance circulating in the maternal organism. Exact information about placental transfer can help to …	Species differences, Placenta, Pregnancy, Placenta perfusion yolk sac placenta
Journal Article	Bajpai D	Preeclampsia for the Nephrologist: Current Understanding in Diagnosis, Management, and Long-term Outcomes	Advances in Chronic Kidney Disease	2020	27	6	540-550	2020	1548-5595	http://dx.doi.org/10.1053/j.ackd.2020.05.001;https://www.sciencedirect.com/science/article/pii/S1548559520300653	10.1053/j.ackd.2020.05.001	Preeclampsia is a multisystem progressive disorder of pregnancy that can be potentially catastrophic for the mother and the fetus. It involves complex perturbations of the kidney and systemic physiology, along with long-term effects on vascular and kidney health. Thus, the nephrologist plays a key role in the peripartum and long-term management of preeclampsia. Recent translational research has i…	Preeclampsia, Pregnancy, Hypertension, Angiogenic biomarkers, Outcomes
Journal Article	Gaitán AV,Drewery ML,Thaxton CA,Carabante KM,Seidemann E,Elkind-Hirsch K,Lammi-Keefe CJ	Dietary Intake and Omega-3 DHA Status in Pregnant Women Who Are Overweight	Journal of Obstetric, Gynecologic & Neonatal Nursing	2018	47	3	438-450	2018	0884-2175	http://dx.doi.org/10.1016/j.jogn.2017.08.008;https://www.sciencedirect.com/science/article/pii/S0884217517304057	10.1016/j.jogn.2017.08.008	Objective To estimate dietary intake of pregnant women who are overweight, assess their omega-3 docosahexaenoic acid (DHA) status, and compare results between Black and White women. Design Cross-sectional study with a longitudinal component (dietary assessment). Setting Outpatient clinics at Woman’s Hospital, Baton Rouge, Louisiana and telephone calls. Participants Pregnant women (N = 21) who wer…	dietary fatty acids, fatty acid status, omega-3 DHA, pregnancy, race
Journal Article	Shah S,Jeong KS,Park H,Hong YC,Kim Y,Kim B,Chang N,Kim S,Kim Y,Kim BN,Kwon H,Bae S,Kim HC,Leem JH,Park EK,Joo H,Park B,Ha M,Ha E	Environmental pollutants affecting children's growth and development: Collective results from the MOCEH study, a multi-centric prospective birth cohort in Korea	Environment International	2020	137		105547	2020	0160-4120	http://dx.doi.org/10.1016/j.envint.2020.105547;https://www.sciencedirect.com/science/article/pii/S0160412019333409	10.1016/j.envint.2020.105547	Background The Mothers and Children's Environmental Health study (MOCEH) is a multi-centric prospective birth cohort study investigating effects of various environmental pollutants like heavy metals, endocrine disruptors, air pollutants, nutrition and lifestyle on birth outcomes, growth and development, health and disease of children. In this study, we report all the outcomes from the MOCEH study…	Birth cohort, Children Environmental health, Environmental pollutants
Journal Article	Verma IC,Puri RD	Global burden of genetic disease and the role of genetic screening	Seminars in Fetal and Neonatal Medicine	2015	20	5	354-363	2015	1744-165X	http://dx.doi.org/10.1016/j.siny.2015.07.002;https://www.sciencedirect.com/science/article/pii/S1744165X15000785	10.1016/j.siny.2015.07.002	Summary It is estimated that 5.3% of newborns will suffer from a genetic disorder, when followed up until the age of 25 years. In developing, as compared to western countries, hemoglobinopathies and glucose-6-phosphate dehydrogenase deficiency have a higher incidence due to severe falciparum malaria in the distant past, and autosomal recessive disorders have a higher frequency due to greater prop…	Chromosomal disorders, Metabolic disorders, Lysosomal storage disorders, Newborn screening, Non-invasive prenatal diagnosis, Preconception counseling
Journal Article	Pieczyńska J,Płaczkowska S,Sozański R,Orywal K,Mroczko B,Grajeta H	Is maternal dietary selenium intake related to antioxidant status and the occurrence of pregnancy complications?	Journal of Trace Elements in Medicine and Biology	2019	54		110-117	2019	0946-672X	http://dx.doi.org/10.1016/j.jtemb.2019.04.010;https://www.sciencedirect.com/science/article/pii/S0946672X18306783	10.1016/j.jtemb.2019.04.010	Selenium (Se) is a trace element essential for the appropriate course of vital processes in the human body. It is also a constituent of the active center of glutathione peroxidase and other antioxidant compounds which play an important role in red-ox processes. Associations between lower blood selenium concentration and obstetric complications has been reported in many studies. The aim of this st…	Selenium, Pregnancy, Antioxidant status, Pregnancy complications
Journal Article	Dowell J,Elser BA,Schroeder RE,Stevens HE	Cellular stress mechanisms of prenatal maternal stress: Heat shock factors and oxidative stress	Neuroscience Letters	2019	709		134368	2019	0304-3940	http://dx.doi.org/10.1016/j.neulet.2019.134368;https://www.sciencedirect.com/science/article/pii/S0304394019304719	10.1016/j.neulet.2019.134368	Development of the brain prenatally is affected by maternal experience and exposure. Prenatal maternal psychological stress changes brain development and results in increased risk for neuropsychiatric disorders. In this review, multiple levels of prenatal stress mechanisms (offspring brain, placenta, and maternal physiology) are discussed and their intersection with cellular stress mechanisms exp…	Prenatal stress, Oxidative stress, Heat shock, Neurodevelopment, Embryonic brain, Neuropsychiatric disorders
Journal Article	Almeida-Toledano L,Navarro-Tapia E,Sebastiani G,Ferrero-Martínez S,Ferrer-Aguilar P,García-Algar Ó,Andreu-Fernández V,Gómez-Roig MD	Effect of prenatal phthalate exposure on fetal development and maternal/neonatal health consequences: A systematic review	Science of The Total Environment	2024	950		175080	2024	0048-9697	http://dx.doi.org/10.1016/j.scitotenv.2024.175080;https://www.sciencedirect.com/science/article/pii/S0048969724052306	10.1016/j.scitotenv.2024.175080	The ubiquitous presence of phthalate compounds in cosmetics, personal care products and plastics commonly used in toys, food packaging or household products, results in human exposure with adverse effects on reproductive health and fetal development. Following the PRISMA methodology, this systematic review analyzes the effect of prenatal phthalate exposure on major pregnancy complications, such a…	Phthalates, Gestational diabetes, Pregnancy-induced hypertension, Fetal growth restriction, Preterm birth, Infant neurodevelopment
Journal Article	Bloom MS,Varde M,Newman RB	Environmental toxicants and placental function	Best Practice & Research Clinical Obstetrics & Gynaecology	2022	85		105-120	2022	1521-6934	http://dx.doi.org/10.1016/j.bpobgyn.2022.09.003;https://www.sciencedirect.com/science/article/pii/S1521693422001286	10.1016/j.bpobgyn.2022.09.003	The placenta is a temporary endocrine organ that facilitates gas, nutrient, and waste exchange between maternal and fetal compartments, partially shielding the fetus from potentially hazardous environmental toxicants. However, rather than being “opaque”, the placenta is translucent or even transparent to some potential fetal developmental hazards, including toxic trace elements (TEs), perfluoroal…	Environmental phenols, Metals, Parabens, Placenta, Perfluoroalkyl and polyfluoroalkyl substances, Reproductive toxicity
Journal Article	Bjørklund G,Skalny AV,Rahman MM,Dadar M,Yassa HA,Aaseth J,Chirumbolo S,Skalnaya MG,Tinkov AA	Toxic metal(loid)-based pollutants and their possible role in autism spectrum disorder	Environmental Research	2018	166		234-250	2018	0013-9351	http://dx.doi.org/10.1016/j.envres.2018.05.020;https://www.sciencedirect.com/science/article/pii/S001393511830269X	10.1016/j.envres.2018.05.020	Autism spectrum disorder (ASD) is a neurodevelopmental disorder characterized by deficits in social interaction, verbal and non-verbal communication, and stereotypic behaviors. Many studies support a significant relationship between many different environmental factors in ASD etiology. These factors include increased daily exposure to various toxic metal-based environmental pollutants, which repr…	Autism, Inflammatory response, Neuroinflammation, Mercury, Lead, Aluminum, Arsenic
Journal Article	Silveira PP,Meaney MJ	Examining the biological mechanisms of human mental disorders resulting from gene-environment interdependence using novel functional genomic approaches	Neurobiology of Disease	2023	178		106008	2023	0969-9961	http://dx.doi.org/10.1016/j.nbd.2023.106008;https://www.sciencedirect.com/science/article/pii/S0969996123000220	10.1016/j.nbd.2023.106008	We explore how functional genomics approaches that integrate datasets from human and non-human model systems can improve our understanding of the effect of gene-environment interplay on the risk for mental disorders. We start by briefly defining the G-E paradigm and its challenges and then discuss the different levels of regulation of gene expression and the corresponding data existing in humans …	Genes, functional genomics, GWAS, Polygenic scores, Epigenetics, Early adversity, Mental disorders
Journal Article	Andraweera PH,Gatford KL,Dekker GA,Leemaqz S,Jayasekara RW,Dissanayake VH,McCowan L,Roberts CT	The INSR rs2059806 single nucleotide polymorphism, a genetic risk factor for vascular and metabolic disease, associates with pre-eclampsia	Reproductive BioMedicine Online	2017	34	4	392-398	2017	1472-6483	http://dx.doi.org/10.1016/j.rbmo.2017.01.001;https://www.sciencedirect.com/science/article/pii/S1472648317300019	10.1016/j.rbmo.2017.01.001	Pre-eclampsia is a risk factor for later life vascular and metabolic diseases. This study postulates that this reflects a common genetic cause, and investigates whether the INSR rs2059806 single nucleotide polymorphism (SNP) (a risk factor for essential hypertension, type 2 diabetes and metabolic syndrome) is also associated with pre-eclampsia. The association of INSR rs2059806 with pre-eclampsia…	Single nucleotide polymorphism, SNP, INSR, rs2059806, Pre-eclampsia
Journal Article	Moslem M,Olive J,Falk A	Stem cell models of schizophrenia, what have we learned and what is the potential?	Schizophrenia Research	2019	210		12-Mar	2019	0920-9964	http://dx.doi.org/10.1016/j.schres.2018.12.023;https://www.sciencedirect.com/science/article/pii/S0920996418307199	10.1016/j.schres.2018.12.023	Schizophrenia is a complex disorder with clinical manifestations in early adulthood. However, it may start with disruption of brain development caused by genetic or environmental factors, or both. Early deteriorating effects of genetic/environmental factors on neural development might be key to described disease causing mechanisms. Establishing cellular models with cells from affected individual …	Schizophrenia, Induced pluripotent stem cell, Neurogenesis, Risk factors, WNT signalling, Cellular models, Organdies, CRISPR
Journal Article	Wu L,Chen W,Wang Z	Traditional Indian medicine in China: The status quo of recognition, development and research	Journal of Ethnopharmacology	2021	279		114317	2021	0378-8741	http://dx.doi.org/10.1016/j.jep.2021.114317;https://www.sciencedirect.com/science/article/pii/S0378874121005444	10.1016/j.jep.2021.114317	Ethnopharmacological relevance Traditional Indian medicine is one of the oldest medical systems and remains popular worldwide. Traditional medicine systems in China and India have historical origins pertaining to mutual learning, reference, and development from medical theory to the drugs used. The exchange of traditional medicine between China and India began in the Qin and Han Dynasties (221 BC…	India, Traditional medicine, Ayurveda, Yoga, China, Development
Journal Article	Amadi CN,Igweze ZN,Orisakwe OE	Heavy metals in miscarriages and stillbirths in developing nations	Middle East Fertility Society Journal	2017	22	2	91-100	2017	1110-5690	http://dx.doi.org/10.1016/j.mefs.2017.03.003;https://www.sciencedirect.com/science/article/pii/S1110569017300377	10.1016/j.mefs.2017.03.003	Objectives: Cases of miscarriage and stillbirths due to heavy metal poisoning continue to be on the rise in developing nations. In these countries like Nigeria, the menace of miscarriage is not readily linked to heavy metal exposure. This could be as a result of insufficient scientific data available due to poor documentation and inadequate public health education on the consequences of these hea…	Potential toxic metals, Women health, Spontaneous abortions, Public health, Sub-Sahara Africa
Journal Article	Anujna R,Mohanalakshmi M,Rajashree V,Renuka R,Meenakshi P	Exploring the leafy coriander Coriandrum sativum L. (Apiaceae): A comprehensive review on the metabolomics properties	South African Journal of Botany	2025	181		258-271	2025	0254-6299	http://dx.doi.org/10.1016/j.sajb.2025.04.017;https://www.sciencedirect.com/science/article/pii/S0254629925002091	10.1016/j.sajb.2025.04.017	Leafy coriander often regarded as “cilantro” has drawn increasing attention since it serves as a vegetable medley and flavour enhancer in cuisines worldwide, among the different parts of the coriander being used. The short growing season, greater demand, high nutritional content, low initial cost, minimal input requirements, and greater yields have all contributed to the recent surge in popularit…	Antioxidant, Cilantro, Genetic diversity, Leafy coriander, Pharmacology, Phylogenomics
Journal Article	Osunkalu VO,Taiwo IA,Makwe CC,Quao RA	Methylene tetrahydrofolate reductase and methionine synthase gene polymorphisms as genetic determinants of pre-eclampsia	Pregnancy Hypertension	2020	20		13-Jul	2020	2210-7789	http://dx.doi.org/10.1016/j.preghy.2020.02.001;https://www.sciencedirect.com/science/article/pii/S2210778920300155	10.1016/j.preghy.2020.02.001	Background Pre-eclampsia (PE) is a leading cause of maternal and neonatal mortality in Africa; and has been associated with the interplay of genetic, metabolic and environmental factors. Polymorphisms of methylene tetrahydrofolate reductase (MTHFR) and methionine synthase (MTR) folate cycle genes, have been controversially associated with pre-eclampsia in studies from different human populations.…	Preeclampsia, Methylene tetrahydrofolate reductase gene polymorphism, Methionine synthase gene polymorphism, Folate metabolism
Journal Article	Ilekis JV,Tsilou E,Fisher S,Abrahams VM,Soares MJ,Cross JC,Zamudio S,Illsley NP,Myatt L,Colvis C,Costantine MM,Haas DM,Sadovsky Y,Weiner C,Rytting E,Bidwell G	Placental origins of adverse pregnancy outcomes: potential molecular targets: an Executive Workshop Summary of the Eunice Kennedy Shriver National Institute of Child Health and Human Development	American Journal of Obstetrics and Gynecology	2016	215	1, Supplement	S1-S46	2016	0002-9378	http://dx.doi.org/10.1016/j.ajog.2016.03.001;https://www.sciencedirect.com/science/article/pii/S0002937816004476	10.1016/j.ajog.2016.03.001	Although much progress is being made in understanding the molecular pathways in the placenta that are involved in the pathophysiology of pregnancy-related disorders, a significant gap exists in the utilization of this information for the development of new drug therapies to improve pregnancy outcome. On March 5-6, 2015, the Eunice Kennedy Shriver National Institute of Child Health and Human Devel…	drugs, placenta, pregnancy, therapeutics, trial
